# Supplementary material for: Genome-wide analysis of RNA-chromatin interactions in lizards as a mean for functional lncRNA identification
Source: BMC Genomics. 2023 Aug 7;24:444. doi: 10.1186/s12864-023-09545-5 (PMC10405410; doi:10.1186/s12864-023-09545-5)
Supplement: Supplementary file 1 — Supplementary Material 1 [file 12864_2023_9545_MOESM1_ESM.xlsx]

## Sheet: Supplementary Table 1
Replicate 1	ID	Class	Frequency of contacts	Cis-proximal	Cis-distal	Trans	CIF chr1-6	%cis	%trans	Chromosome	Middle point gene position
	ENSACAG00000030570	lncRNA	837	35	55	747	0.3	10.75	89.25	6	5.18546e+07
	ENSACAG00000042080	lncRNA	6873	17	1025	5831	0.25	15.16	84.84	4	9.54239e+07
	ENSACAG00000040072	lncRNA	581	28	61	492	0.25	15.32	84.68	4	8761712
	ENSACAG00000038902	lncRNA	5412	79	789	4544	0.27	16.04	83.96	4	151642434
	ENSACAG00000040898	lncRNA	37	3	3	31	0.27	16.22	83.78	6	45283910
	ENSACAG00000039554	lncRNA	6156	418	689	5049	0.25	17.98	82.02	5	15822846
	ENSACAG00000036723	lncRNA	72	3	11	58	0.36	19.44	80.56	3	1.30702e+08
	ENSACAG00000030666	lncRNA	1357	36	236	1085	0.28	20.04	79.96	3	1.43319e+08
	ENSACAG00000036304	lncRNA	79	7	9	63	0.29	20.25	79.75	3	2.64909e+07
	ENSACAG00000044637	lncRNA	33	5	2	26	0.3	21.21	78.79	5	103227012
	ENSACAG00000044053	lncRNA	615	72	64	479	0.22	22.11	77.89	6	59553661
	ENSACAG00000030538	lncRNA	4716	246	797	3673	0.22	22.12	77.88	2	1.48309e+08
	ENSACAG00000041829	lncRNA	35	6	2	27	0.29	22.86	77.14	4	9.5357e+07
	ENSACAG00000034833	lncRNA	753	32	141	580	0.26	22.97	77.03	2	81911537
	ENSACAG00000045362	lncRNA	157	30	10	117	0.25	25.48	74.52	6	75762468
	ENSACAG00000044525	lncRNA	2150	272	290	1588	0.26	26.14	73.86	4	7.83775e+07
	ENSACAG00000040930	lncRNA	339	54	36	249	0.27	26.55	73.45	6	7.30165e+06
	ENSACAG00000041129	lncRNA	906	70	171	665	0.27	26.6	73.4	2	189101467
	ENSACAG00000043693	lncRNA	48	10	3	35	0.27	27.08	72.92	4	1.39e+08
	ENSACAG00000036367	lncRNA	1306	153	204	949	0.28	27.34	72.66	2	16323052
	ENSACAG00000041900	lncRNA	11541	391	2849	8301	0.28	28.07	71.93	1	173227005
	ENSACAG00000032846	lncRNA	416	65	52	299	0.28	28.13	71.88	5	58731827
	ENSACAG00000039538	lncRNA	485	63	76	346	0.29	28.66	71.34	2	140335643
	ENSACAG00000037261	lncRNA	83	5	19	59	0.29	28.92	71.08	1	8.34761e+07
	ENSACAG00000040088	lncRNA	268	28	50	190	0.29	29.1	70.9	2	1.29138e+08
	ENSACAG00000034186	lncRNA	424	19	105	300	0.29	29.25	70.75	1	84865570
	ENSACAG00000033246	lncRNA	221	40	25	156	0.29	29.41	70.59	4	1.26464e+08
	ENSACAG00000043671	lncRNA	426	54	73	299	0.3	29.81	70.19	2	1.93068e+08
	ENSACAG00000045181	lncRNA	592	100	78	414	0.3	30.07	69.93	5	101901812
	ENSACAG00000044096	lncRNA	76	9	14	53	0.3	30.26	69.74	2	164609348
	ENSACAG00000038462	lncRNA	105	10	22	73	0.3	30.48	69.52	4	154258977
	ENSACAG00000037186	lncRNA	246	49	26	171	0.3	30.49	69.51	5	29470849
	ENSACAG00000032514	lncRNA	520	55	105	360	0.31	30.77	69.23	5	21726966
	ENSACAG00000043302	lncRNA	208	58	7	143	0.31	31.25	68.75	3	9.80854e+07
	ENSACAG00000029879	lncRNA	470	70	79	321	0.32	31.7	68.3	3	158134775
	ENSACAG00000040712	lncRNA	113	20	16	77	0.34	31.86	68.14	4	59751970
	ENSACAG00000037173	lncRNA	4894	458	1111	3325	0.32	32.06	67.94	1	183562459
	ENSACAG00000035388	lncRNA	306	48	51	207	0.32	32.35	67.65	5	9.12645e+07
	ENSACAG00000042324	lncRNA	1789	367	216	1206	0.33	32.59	67.41	6	3.17893e+07
	ENSACAG00000044339	lncRNA	64	13	8	43	0.33	32.81	67.19	1	2.21192e+08
	ENSACAG00000034643	lncRNA	224	65	9	150	0.33	33.04	66.96	6	32124119
	ENSACAG00000031293	lncRNA	5341	822	950	3569	0.33	33.18	66.82	2	24735539
	ENSACAG00000037507	lncRNA	30	2	8	20	0.33	33.33	66.67	3	1.44376e+08
	ENSACAG00000039526	lncRNA	45	14	1	30	0.33	33.33	66.67	6	33991904
	ENSACAG00000044113	lncRNA	507	16	154	337	0.34	33.53	66.47	1	1.62126e+08
	ENSACAG00000035624	lncRNA	197	42	25	130	0.34	34.01	65.99	6	59186507
	ENSACAG00000042103	lncRNA	111	28	10	73	0.34	34.23	65.77	6	42497648
	ENSACAG00000032218	lncRNA	758	155	106	497	0.34	34.43	65.57	5	1.1776e+08
	ENSACAG00000037686	lncRNA	57	11	9	37	0.35	35.09	64.91	3	66074898
	ENSACAG00000035683	lncRNA	37	12	1	24	0.35	35.14	64.86	6	695088
	ENSACAG00000033611	lncRNA	475	77	90	308	0.35	35.16	64.84	2	68077414
	ENSACAG00000035201	lncRNA	159	11	45	103	0.35	35.22	64.78	1	1.46232e+08
	ENSACAG00000037611	lncRNA	28	4	6	18	0.36	35.71	64.29	2	2.6058e+07
	ENSACAG00000031677	lncRNA	210	53	22	135	0.36	35.71	64.29	4	59901987
	ENSACAG00000042824	lncRNA	804	223	67	514	0.36	36.07	63.93	5	1.08777e+08
	ENSACAG00000044600	lncRNA	58	4	17	37	0.36	36.21	63.79	5	147218895
	ENSACAG00000045169	lncRNA	256	60	34	162	0.37	36.72	63.28	5	8.04119e+07
	ENSACAG00000039137	lncRNA	280	79	25	176	0.37	37.14	62.86	6	7.92302e+07
	ENSACAG00000043133	lncRNA	86	17	15	54	0.37	37.21	62.79	5	108946151
	ENSACAG00000040182	lncRNA	48	12	6	30	0.38	37.5	62.5	4	9.48103e+06
	ENSACAG00000045507	lncRNA	579	175	43	361	0.38	37.65	62.35	5	7.20929e+07
	ENSACAG00000029825	lncRNA	84	9	23	52	0.38	38.1	61.9	3	1.77624e+08
	ENSACAG00000033903	lncRNA	104	22	18	64	0.38	38.46	61.54	6	6.20669e+07
	ENSACAG00000036746	lncRNA	2520	424	548	1548	0.39	38.57	61.43	1	194334708
	ENSACAG00000034664	lncRNA	57	16	6	35	0.39	38.6	61.4	4	59862139
	ENSACAG00000038932	lncRNA	137	35	18	84	0.39	38.69	61.31	3	1.59359e+08
	ENSACAG00000044036	lncRNA	147	46	11	90	0.39	38.78	61.22	2	197569949
	ENSACAG00000042993	lncRNA	390	76	76	238	0.39	38.97	61.03	5	3.29165e+07
	ENSACAG00000036297	lncRNA	192	41	34	117	0.39	39.06	60.94	2	6.76253e+07
	ENSACAG00000040622	lncRNA	422	141	24	257	0.39	39.1	60.9	6	4.18978e+07
	ENSACAG00000044935	lncRNA	253	65	34	154	0.39	39.13	60.87	4	2.55289e+07
	ENSACAG00000042813	lncRNA	245	70	26	149	0.39	39.18	60.82	6	59584539
	ENSACAG00000031727	lncRNA	194	26	51	117	0.4	39.69	60.31	1	8.88376e+07
	ENSACAG00000044829	lncRNA	131	37	16	78	0.4	40.46	59.54	2	1.37627e+08
	ENSACAG00000034883	lncRNA	49	8	12	29	0.41	40.82	59.18	1	5.21241e+07
	ENSACAG00000041387	lncRNA	773	123	193	457	0.41	40.88	59.12	1	1.97563e+08
	ENSACAG00000043745	lncRNA	117	33	15	69	0.41	41.03	58.97	5	8.49779e+07
	ENSACAG00000037964	lncRNA	41	9	8	24	0.41	41.46	58.54	1	8.87691e+07
	ENSACAG00000008982	lncRNA	159	26	40	93	0.42	41.51	58.49	5	105341975
	ENSACAG00000038159	lncRNA	72	22	8	42	0.42	41.67	58.33	5	108682416
	ENSACAG00000041990	lncRNA	60	10	15	35	0.42	41.67	58.33	1	24815347
	ENSACAG00000040813	lncRNA	117	26	23	68	0.42	41.88	58.12	3	7.12695e+07
	ENSACAG00000045532	lncRNA	181	44	32	105	0.42	41.99	58.01	5	2.78887e+07
	ENSACAG00000031658	lncRNA	64	16	11	37	0.42	42.19	57.81	1	146101947
	ENSACAG00000037872	lncRNA	751	170	149	432	0.42	42.48	57.52	5	64995701
	ENSACAG00000043239	lncRNA	61	25	1	35	0.43	42.62	57.38	6	1631529
	ENSACAG00000037383	lncRNA	241	77	26	138	0.43	42.74	57.26	3	6.61241e+07
	ENSACAG00000039049	lncRNA	389	98	69	222	0.43	42.93	57.07	3	33230871
	ENSACAG00000032262	lncRNA	178	57	20	101	0.43	43.26	56.74	4	1.44423e+08
	ENSACAG00000043255	lncRNA	919	229	169	521	0.43	43.31	56.69	5	5.78821e+06
	ENSACAG00000035628	lncRNA	302	91	40	171	0.43	43.38	56.62	6	10799793
	ENSACAG00000043661	lncRNA	92	19	21	52	0.43	43.48	56.52	6	7.94651e+07
	ENSACAG00000037534	lncRNA	156	56	12	88	0.44	43.59	56.41	6	36885694
	ENSACAG00000036826	lncRNA	64	2	26	36	0.44	43.75	56.25	3	41297382
	ENSACAG00000041849	lncRNA	137	30	30	77	0.44	43.8	56.2	2	11038118
	ENSACAG00000040880	lncRNA	123	45	9	69	0.44	43.9	56.1	6	7.68483e+07
	ENSACAG00000042863	lncRNA	354	82	74	198	0.44	44.07	55.93	3	139413184
	ENSACAG00000043051	lncRNA	145	39	25	81	0.44	44.14	55.86	2	3.46713e+07
	ENSACAG00000042501	lncRNA	3557	806	765	1986	0.44	44.17	55.83	3	1.4997e+08
	ENSACAG00000042167	lncRNA	63	0	28	35	0.44	44.44	55.56	1	88041163
	ENSACAG00000031592	lncRNA	491	118	101	272	0.45	44.6	55.4	2	143023898
	ENSACAG00000039707	lncRNA	452	178	24	250	0.45	44.69	55.31	6	4.766e+07
	ENSACAG00000042534	lncRNA	358	131	30	197	0.45	44.97	55.03	6	13681975
	ENSACAG00000042889	lncRNA	60	16	11	33	0.45	45	55	5	124969973
	ENSACAG00000035399	lncRNA	273	101	22	150	0.45	45.05	54.95	4	40589545
	ENSACAG00000036098	lncRNA	190	60	26	104	0.45	45.26	54.74	2	620120
	ENSACAG00000044179	lncRNA	286	101	29	156	0.45	45.45	54.55	3	61344398
	ENSACAG00000041809	lncRNA	81	27	10	44	0.46	45.68	54.32	6	2.38962e+06
	ENSACAG00000043904	lncRNA	175	65	15	95	0.46	45.71	54.29	2	1.34101e+08
	ENSACAG00000038371	lncRNA	793	276	88	429	0.46	45.9	54.1	6	1.70379e+07
	ENSACAG00000041936	lncRNA	226	86	18	122	0.46	46.02	53.98	6	601994
	ENSACAG00000040028	lncRNA	63	20	9	34	0.46	46.03	53.97	3	131529958
	ENSACAG00000036695	lncRNA	116	34	20	62	0.47	46.55	53.45	4	77509211
	ENSACAG00000039590	lncRNA	73	26	8	39	0.47	46.58	53.42	4	8.30848e+07
	ENSACAG00000037564	lncRNA	30	6	8	16	0.47	46.67	53.33	1	236329467
	ENSACAG00000038197	lncRNA	169	44	35	90	0.47	46.75	53.25	6	38038020
	ENSACAG00000030630	lncRNA	32	4	11	17	0.47	46.88	53.13	3	184394291
	ENSACAG00000031841	lncRNA	900	257	165	478	0.47	46.89	53.11	4	1.13877e+08
	ENSACAG00000042482	lncRNA	138	44	21	73	0.47	47.1	52.9	6	3.15975e+07
	ENSACAG00000037236	lncRNA	36	10	7	19	0.47	47.22	52.78	1	252284827
	ENSACAG00000043805	lncRNA	72	25	9	38	0.47	47.22	52.78	3	4.53938e+07
	ENSACAG00000036565	lncRNA	201	57	38	106	0.47	47.26	52.74	5	6.51122e+07
	ENSACAG00000039492	lncRNA	19	8	1	10	0.47	47.37	52.63	2	7.21856e+07
	ENSACAG00000035036	lncRNA	42	14	6	22	0.48	47.62	52.38	3	112434848
	ENSACAG00000035894	lncRNA	132	31	32	69	0.48	47.73	52.27	1	27039776
	ENSACAG00000042575	lncRNA	46	4	18	24	0.48	47.83	52.17	1	1.9927e+07
	ENSACAG00000038892	lncRNA	46	18	4	24	0.48	47.83	52.17	6	7.06901e+07
	ENSACAG00000036379	lncRNA	48	15	8	25	0.48	47.92	52.08	2	1.28118e+06
	ENSACAG00000040285	lncRNA	75	35	1	39	0.48	48	52	6	31150485
	ENSACAG00000034906	lncRNA	50	19	5	26	0.48	48	52	1	97528708
	ENSACAG00000045144	lncRNA	58	22	6	30	0.48	48.28	51.72	6	6.84206e+07
	ENSACAG00000031669	lncRNA	205	83	16	106	0.48	48.29	51.71	4	81693488
	ENSACAG00000037401	lncRNA	180	30	57	93	0.48	48.33	51.67	1	4.95236e+07
	ENSACAG00000030170	lncRNA	331	130	30	171	0.48	48.34	51.66	2	29233032
	ENSACAG00000044828	lncRNA	31	2	13	16	0.48	48.39	51.61	1	1.94401e+08
	ENSACAG00000038999	lncRNA	124	43	17	64	0.48	48.39	51.61	5	2.16449e+07
	ENSACAG00000040202	lncRNA	62	16	14	32	0.48	48.39	51.61	2	2.79404e+07
	ENSACAG00000035724	lncRNA	35	10	7	18	0.49	48.57	51.43	3	5.34697e+07
	ENSACAG00000040158	lncRNA	111	32	22	57	0.49	48.65	51.35	6	27379754
	ENSACAG00000044408	lncRNA	41	13	7	21	0.49	48.78	51.22	3	1.9872e+08
	ENSACAG00000038226	lncRNA	784	310	73	401	0.49	48.85	51.15	6	23095841
	ENSACAG00000035876	lncRNA	47	12	11	24	0.49	48.94	51.06	2	38765805
	ENSACAG00000039921	lncRNA	143	49	21	73	0.49	48.95	51.05	3	69784157
	ENSACAG00000039973	lncRNA	615	175	127	313	0.49	49.11	50.89	3	20187665
	ENSACAG00000038678	lncRNA	229	80	33	116	0.49	49.34	50.66	6	10231895
	ENSACAG00000035080	lncRNA	89	30	14	45	0.49	49.44	50.56	6	2.01705e+06
	ENSACAG00000041867	lncRNA	131	53	12	66	0.5	49.62	50.38	5	9.17916e+07
	ENSACAG00000031819	lncRNA	225	89	23	113	0.5	49.78	50.22	6	7.14065e+07
	ENSACAG00000040375	lncRNA	38	9	10	19	0.5	50	50	6	2.11064e+07
	ENSACAG00000039085	lncRNA	78	27	12	39	0.5	50	50	4	9.45919e+07
	ENSACAG00000038940	lncRNA	60	10	20	30	0.5	50	50	5	123028161
	ENSACAG00000044465	lncRNA	259	110	20	129	0.5	50.19	49.81	5	83871612
	ENSACAG00000042413	lncRNA	159	56	24	79	0.5	50.31	49.69	4	9.05352e+07
	ENSACAG00000039004	lncRNA	761	246	137	378	0.5	50.33	49.67	5	86886141
	ENSACAG00000036963	lncRNA	143	59	13	71	0.5	50.35	49.65	6	23121543
	ENSACAG00000043831	lncRNA	396	150	51	195	0.51	50.76	49.24	6	4.71239e+07
	ENSACAG00000030014	lncRNA	96	27	22	47	0.51	51.04	48.96	2	1.9161e+08
	ENSACAG00000039649	lncRNA	47	19	5	23	0.51	51.06	48.94	2	1.93566e+08
	ENSACAG00000039751	lncRNA	133	59	9	65	0.51	51.13	48.87	4	5.78074e+07
	ENSACAG00000042321	lncRNA	43	11	11	21	0.51	51.16	48.84	3	1.26735e+08
	ENSACAG00000037996	lncRNA	169	61	26	82	0.51	51.48	48.52	3	8.36417e+07
	ENSACAG00000043959	lncRNA	101	45	7	49	0.51	51.49	48.51	2	190122770
	ENSACAG00000035245	lncRNA	428	143	78	207	0.52	51.64	48.36	3	1.26733e+08
	ENSACAG00000035549	lncRNA	825	311	115	399	0.52	51.64	48.36	6	2.60135e+07
	ENSACAG00000041542	lncRNA	209	74	34	101	0.52	51.67	48.33	6	1.58993e+07
	ENSACAG00000039172	lncRNA	208	63	45	100	0.52	51.92	48.08	5	94232921
	ENSACAG00000038350	lncRNA	296	108	46	142	0.52	52.03	47.97	4	75072574
	ENSACAG00000031910	lncRNA	563	204	89	270	0.52	52.04	47.96	3	4.52017e+07
	ENSACAG00000035322	lncRNA	73	20	18	35	0.52	52.05	47.95	1	1.90973e+08
	ENSACAG00000042012	lncRNA	299	123	33	143	0.52	52.17	47.83	5	2.21498e+07
	ENSACAG00000007892	lncRNA	1184	453	166	565	0.52	52.28	47.72	2	86349651
	ENSACAG00000043440	lncRNA	734	257	127	350	0.52	52.32	47.68	3	1.10131e+08
	ENSACAG00000039378	lncRNA	540	198	85	257	0.52	52.41	47.59	2	72734708
	ENSACAG00000040160	lncRNA	959	301	202	456	0.52	52.45	47.55	1	86080499
	ENSACAG00000041751	lncRNA	276	88	57	131	0.53	52.54	47.46	4	1.54755e+08
	ENSACAG00000031341	lncRNA	97	34	17	46	0.53	52.58	47.42	6	6.21478e+07
	ENSACAG00000036863	lncRNA	365	168	24	173	0.53	52.6	47.4	6	3.59045e+07
	ENSACAG00000045092	lncRNA	936	399	94	443	0.53	52.67	47.33	6	54251527
	ENSACAG00000044736	lncRNA	317	107	60	150	0.53	52.68	47.32	3	108072218
	ENSACAG00000044883	lncRNA	186	63	35	88	0.53	52.69	47.31	3	161816923
	ENSACAG00000040840	lncRNA	53	19	9	25	0.53	52.83	47.17	3	1.31745e+08
	ENSACAG00000045246	lncRNA	580	228	79	273	0.53	52.93	47.07	2	2.48674e+07
	ENSACAG00000042895	lncRNA	130	47	22	61	0.53	53.08	46.92	3	1.76307e+08
	ENSACAG00000039834	lncRNA	440	173	61	206	0.53	53.18	46.82	5	1.07928e+08
	ENSACAG00000041852	lncRNA	265	107	34	124	0.53	53.21	46.79	5	82074831
	ENSACAG00000039563	lncRNA	122	54	11	57	0.53	53.28	46.72	4	5.96683e+07
	ENSACAG00000045482	lncRNA	407	158	60	189	0.54	53.56	46.44	5	82788454
	ENSACAG00000044493	lncRNA	231	72	52	107	0.54	53.68	46.32	3	113790836
	ENSACAG00000036662	lncRNA	227	92	30	105	0.54	53.74	46.26	4	24917515
	ENSACAG00000040841	lncRNA	80	35	8	37	0.54	53.75	46.25	3	60597226
	ENSACAG00000044288	lncRNA	63	29	5	29	0.54	53.97	46.03	6	5.7621e+07
	ENSACAG00000045591	lncRNA	616	180	153	283	0.54	54.06	45.94	1	26015510
	ENSACAG00000041846	lncRNA	219	98	21	100	0.54	54.34	45.66	6	7.48747e+07
	ENSACAG00000042062	lncRNA	46	19	6	21	0.54	54.35	45.65	2	69912796
	ENSACAG00000038612	lncRNA	68	24	13	31	0.54	54.41	45.59	1	2.3585e+08
	ENSACAG00000039699	lncRNA	281	99	54	128	0.54	54.45	45.55	3	108874293
	ENSACAG00000044796	lncRNA	53	22	7	24	0.55	54.72	45.28	3	130608271
	ENSACAG00000039181	lncRNA	590	212	111	267	0.55	54.75	45.25	3	1.56206e+08
	ENSACAG00000036489	lncRNA	832	339	117	376	0.55	54.81	45.19	4	122503348
	ENSACAG00000037279	lncRNA	197	70	38	89	0.55	54.82	45.18	2	1.35672e+08
	ENSACAG00000042525	lncRNA	238	95	36	107	0.55	55.04	44.96	1	1.03594e+07
	ENSACAG00000037584	lncRNA	89	39	10	40	0.55	55.06	44.94	4	7.5903e+07
	ENSACAG00000045266	lncRNA	372	162	43	167	0.55	55.11	44.89	4	59631419
	ENSACAG00000041761	lncRNA	297	104	60	133	0.55	55.22	44.78	1	134417641
	ENSACAG00000042811	lncRNA	85	34	13	38	0.55	55.29	44.71	3	1.29043e+07
	ENSACAG00000036947	lncRNA	327	116	65	146	0.55	55.35	44.65	2	109880440
	ENSACAG00000043075	lncRNA	186	92	11	83	0.55	55.38	44.62	6	48746935
	ENSACAG00000033500	lncRNA	327	115	67	145	0.56	55.66	44.34	4	1.8863e+07
	ENSACAG00000037925	lncRNA	52	26	3	23	0.56	55.77	44.23	5	1.47038e+08
	ENSACAG00000037533	lncRNA	898	359	143	396	0.56	55.9	44.1	3	130755696
	ENSACAG00000044691	lncRNA	304	131	39	134	0.56	55.92	44.08	1	2.59866e+08
	ENSACAG00000042692	lncRNA	143	73	7	63	0.56	55.94	44.06	6	37425729
	ENSACAG00000042856	lncRNA	2416	1021	332	1063	0.56	56	44	4	7.59992e+07
	ENSACAG00000035438	lncRNA	257	116	28	113	0.56	56.03	43.97	3	95793118
	ENSACAG00000037000	lncRNA	41	18	5	18	0.56	56.1	43.9	5	105567501
	ENSACAG00000035969	lncRNA	82	37	9	36	0.56	56.1	43.9	5	74461993
	ENSACAG00000044680	lncRNA	41	12	11	18	0.56	56.1	43.9	3	182159711
	ENSACAG00000044308	lncRNA	1424	589	211	624	0.56	56.18	43.82	4	151717720
	ENSACAG00000045491	lncRNA	380	175	39	166	0.56	56.32	43.68	2	80639492
	ENSACAG00000040769	lncRNA	87	41	8	38	0.56	56.32	43.68	2	86961075
	ENSACAG00000038655	lncRNA	55	19	12	24	0.56	56.36	43.64	3	6711401
	ENSACAG00000044463	lncRNA	55	20	11	24	0.56	56.36	43.64	1	94750372
	ENSACAG00000028326	lncRNA	243	112	25	106	0.56	56.38	43.62	5	3814362
	ENSACAG00000041571	lncRNA	194	78	32	84	0.57	56.7	43.3	6	63894524
	ENSACAG00000034007	lncRNA	97	42	13	42	0.57	56.7	43.3	2	6.80189e+07
	ENSACAG00000037723	lncRNA	67	31	7	29	0.57	56.72	43.28	6	67506150
	ENSACAG00000045244	lncRNA	169	78	18	73	0.57	56.8	43.2	5	1037872
	ENSACAG00000038544	lncRNA	88	41	9	38	0.57	56.82	43.18	5	66900837
	ENSACAG00000044322	lncRNA	95	32	22	41	0.57	56.84	43.16	3	647802
	ENSACAG00000038518	lncRNA	343	141	54	148	0.57	56.85	43.15	5	6.1081e+06
	ENSACAG00000041657	lncRNA	202	96	19	87	0.57	56.93	43.07	5	7.44973e+07
	ENSACAG00000045261	lncRNA	70	35	5	30	0.57	57.14	42.86	6	7.16819e+07
	ENSACAG00000042384	lncRNA	1068	435	176	457	0.57	57.21	42.79	3	9.5949e+07
	ENSACAG00000044156	lncRNA	248	113	29	106	0.57	57.26	42.74	2	74289266
	ENSACAG00000038380	lncRNA	185	54	52	79	0.57	57.3	42.7	1	2.5597e+08
	ENSACAG00000041296	lncRNA	89	35	16	38	0.57	57.3	42.7	6	3.11453e+07
	ENSACAG00000045128	lncRNA	150	66	20	64	0.57	57.33	42.67	3	199431958
	ENSACAG00000038401	lncRNA	1185	454	226	505	0.57	57.38	42.62	1	1.07574e+08
	ENSACAG00000040768	lncRNA	169	85	12	72	0.57	57.4	42.6	4	154699180
	ENSACAG00000040970	lncRNA	148	51	34	63	0.57	57.43	42.57	3	169727409
	ENSACAG00000044066	lncRNA	188	96	12	80	0.57	57.45	42.55	6	46444530
	ENSACAG00000043270	lncRNA	448	188	70	190	0.58	57.59	42.41	4	5.88593e+07
	ENSACAG00000045381	lncRNA	175	70	31	74	0.58	57.71	42.29	4	9.90965e+07
	ENSACAG00000040961	lncRNA	71	20	21	30	0.58	57.75	42.25	1	1.19002e+08
	ENSACAG00000039390	lncRNA	398	168	62	168	0.58	57.79	42.21	3	196885476
	ENSACAG00000042983	lncRNA	154	60	29	65	0.58	57.79	42.21	4	58955306
	ENSACAG00000037081	lncRNA	57	29	4	24	0.58	57.89	42.11	1	169760158
	ENSACAG00000041361	lncRNA	50	22	7	21	0.58	58	42	3	39265094
	ENSACAG00000042896	lncRNA	317	126	58	133	0.58	58.04	41.96	6	12337876
	ENSACAG00000043509	lncRNA	344	177	23	144	0.58	58.14	41.86	6	6.58991e+07
	ENSACAG00000035030	lncRNA	177	76	27	74	0.58	58.19	41.81	4	111972609
	ENSACAG00000035299	lncRNA	67	36	3	28	0.58	58.21	41.79	3	116132022
	ENSACAG00000036321	lncRNA	79	40	6	33	0.58	58.23	41.77	2	29076493
	ENSACAG00000044159	lncRNA	340	143	55	142	0.58	58.24	41.76	5	4.44916e+06
	ENSACAG00000030777	lncRNA	297	97	76	124	0.58	58.25	41.75	1	50675570
	ENSACAG00000039904	lncRNA	139	64	17	58	0.58	58.27	41.73	2	194539468
	ENSACAG00000044631	lncRNA	295	135	37	123	0.58	58.31	41.69	3	157750262
	ENSACAG00000041010	lncRNA	72	33	9	30	0.58	58.33	41.67	3	58710904
	ENSACAG00000042488	lncRNA	1934	944	186	804	0.58	58.43	41.57	6	6.16253e+06
	ENSACAG00000034743	lncRNA	77	32	13	32	0.58	58.44	41.56	6	5.44031e+07
	ENSACAG00000035119	lncRNA	171	70	30	71	0.58	58.48	41.52	1	2.55116e+08
	ENSACAG00000039467	lncRNA	342	165	35	142	0.58	58.48	41.52	6	490038
	ENSACAG00000034744	lncRNA	1202	511	192	499	0.58	58.49	41.51	2	172582986
	ENSACAG00000036522	lncRNA	106	47	15	44	0.58	58.49	41.51	3	1.59356e+08
	ENSACAG00000034284	lncRNA	53	26	5	22	0.58	58.49	41.51	4	1.07653e+08
	ENSACAG00000041560	lncRNA	116	22	46	48	0.59	58.62	41.38	5	24071991
	ENSACAG00000041186	lncRNA	29	15	2	12	0.59	58.62	41.38	3	1.25075e+08
	ENSACAG00000036951	lncRNA	133	53	25	55	0.59	58.65	41.35	2	145865301
	ENSACAG00000036330	lncRNA	63	31	6	26	0.59	58.73	41.27	2	148149594
	ENSACAG00000040031	lncRNA	114	45	22	47	0.59	58.77	41.23	3	99826870
	ENSACAG00000041340	lncRNA	575	277	61	237	0.59	58.78	41.22	6	68081738
	ENSACAG00000038636	lncRNA	1920	863	266	791	0.59	58.8	41.2	5	5.65328e+07
	ENSACAG00000036396	lncRNA	284	128	39	117	0.59	58.8	41.2	3	99189540
	ENSACAG00000036461	lncRNA	102	41	19	42	0.59	58.82	41.18	5	136263604
	ENSACAG00000036055	lncRNA	231	88	48	95	0.59	58.87	41.13	1	1.83553e+08
	ENSACAG00000042499	lncRNA	90	44	9	37	0.59	58.89	41.11	3	3.03966e+06
	ENSACAG00000042293	lncRNA	73	43	0	30	0.59	58.9	41.1	3	98080639
	ENSACAG00000043117	lncRNA	786	370	93	323	0.59	58.91	41.09	4	1.31123e+08
	ENSACAG00000037775	lncRNA	156	73	19	64	0.59	58.97	41.03	6	52710415
	ENSACAG00000038878	lncRNA	100	46	13	41	0.59	59	41	3	1.66259e+08
	ENSACAG00000042129	lncRNA	1291	424	338	529	0.59	59.02	40.98	1	2.59056e+07
	ENSACAG00000037895	lncRNA	44	17	9	18	0.59	59.09	40.91	1	225337724
	ENSACAG00000036962	lncRNA	115	48	20	47	0.59	59.13	40.87	3	8.04247e+06
	ENSACAG00000042141	lncRNA	416	196	50	170	0.59	59.13	40.87	1	192678133
	ENSACAG00000035276	lncRNA	49	20	9	20	0.59	59.18	40.82	2	39977483
	ENSACAG00000040834	lncRNA	49	21	8	20	0.59	59.18	40.82	6	71393882
	ENSACAG00000044263	lncRNA	54	31	1	22	0.59	59.26	40.74	6	65892328
	ENSACAG00000038547	lncRNA	710	363	58	289	0.59	59.3	40.7	6	2331247
	ENSACAG00000036077	lncRNA	86	36	15	35	0.59	59.3	40.7	2	79080530
	ENSACAG00000042628	lncRNA	187	93	18	76	0.59	59.36	40.64	5	8.1393e+07
	ENSACAG00000044923	lncRNA	160	73	22	65	0.59	59.38	40.63	5	1.39093e+08
	ENSACAG00000042254	lncRNA	133	52	27	54	0.59	59.4	40.6	2	3.22409e+07
	ENSACAG00000039245	lncRNA	141	69	15	57	0.6	59.57	40.43	2	143788345
	ENSACAG00000035202	lncRNA	565	268	69	228	0.6	59.65	40.35	6	58159982
	ENSACAG00000042461	lncRNA	367	124	95	148	0.6	59.67	40.33	1	1.81963e+08
	ENSACAG00000035462	lncRNA	236	117	24	95	0.6	59.75	40.25	4	1.52923e+08
	ENSACAG00000044117	lncRNA	7563	3854	946	2763	0.63	63.47	36.53	5	114913662
	ENSACAG00000037945	lncRNA	3136	1680	553	903	0.71	71.21	28.79	3	105339710
	ENSACAG00000035538	lncRNA	2487	1173	407	907	0.64	63.53	36.47	3	1.36001e+08
	ENSACAG00000036439	lncRNA	2466	1322	365	779	0.68	68.41	31.59	3	2.0267e+08
	ENSACAG00000041745	lncRNA	2385	1261	437	687	0.71	71.19	28.81	1	1.73138e+08
	ENSACAG00000036605	lncRNA	2439	1250	506	683	0.72	72	28	1	145882241
	ENSACAG00000035204	lncRNA	2433	1480	307	646	0.73	73.45	26.55	4	25870802
	ENSACAG00000033744	lncRNA	2392	1467	400	525	0.78	78.05	21.95	1	48912714
	ENSACAG00000041923	lncRNA	2364	1423	317	624	0.74	73.6	26.4	3	1.16044e+08
	ENSACAG00000042933	lncRNA	2409	1496	267	646	0.73	73.18	26.82	4	1.37202e+08
	ENSACAG00000044319	lncRNA	2380	1387	348	645	0.73	72.9	27.1	5	4.1906e+07
	ENSACAG00000044932	lncRNA	2248	1207	366	675	0.7	69.97	30.03	3	1.56646e+08
	ENSACAG00000045501	lncRNA	2186	1230	290	666	0.7	69.53	30.47	5	5.67313e+07
	ENSACAG00000032155	lncRNA	2029	1093	331	605	0.7	70.18	29.82	5	2.98375e+07
	ENSACAG00000041353	lncRNA	1903	835	342	726	0.62	61.85	38.15	3	130823274
	ENSACAG00000038003	lncRNA	1949	1176	281	492	0.75	74.76	25.24	5	3.97305e+07
	ENSACAG00000043982	lncRNA	1870	1134	361	375	0.8	79.95	20.05	1	6.3128e+07
	ENSACAG00000039694	lncRNA	1860	878	304	678	0.64	63.55	36.45	3	155789994
	ENSACAG00000032157	lncRNA	1889	1179	132	578	0.69	69.4	30.6	3	144182970
	ENSACAG00000035185	lncRNA	1744	944	195	605	0.65	65.31	34.69	5	32578012
	ENSACAG00000044990	lncRNA	1779	995	195	589	0.67	66.89	33.11	4	128830840
	ENSACAG00000037103	lncRNA	1625	795	210	620	0.62	61.85	38.15	2	7.51307e+07
	ENSACAG00000037484	lncRNA	1691	833	198	660	0.61	60.97	39.03	5	41210409
	ENSACAG00000037293	lncRNA	1761	1077	123	561	0.68	68.14	31.86	6	9026071
	ENSACAG00000044468	lncRNA	1678	892	265	521	0.69	68.95	31.05	3	154774760
	ENSACAG00000040108	lncRNA	1688	999	255	434	0.74	74.29	25.71	3	8.11537e+06
	ENSACAG00000034951	lncRNA	1610	874	255	481	0.7	70.12	29.88	3	19460184
	ENSACAG00000043471	lncRNA	1619	902	329	388	0.76	76.03	23.97	1	1.57445e+07
	ENSACAG00000041575	lncRNA	1588	903	193	492	0.69	69.02	30.98	5	122390926
	ENSACAG00000038192	lncRNA	1660	1063	219	378	0.77	77.23	22.77	4	9.51378e+06
	ENSACAG00000043710	lncRNA	1504	711	356	437	0.71	70.94	29.06	1	209792794
	ENSACAG00000031646	lncRNA	1555	893	243	419	0.73	73.05	26.95	3	83580668
	ENSACAG00000039808	lncRNA	1602	1007	231	364	0.77	77.28	22.72	3	91347369
	ENSACAG00000041372	lncRNA	1493	784	197	512	0.66	65.71	34.29	4	145232139
	ENSACAG00000043408	lncRNA	1521	923	252	346	0.77	77.25	22.75	1	62964801
	ENSACAG00000043623	lncRNA	1345	711	180	454	0.66	66.25	33.75	3	5.27335e+07
	ENSACAG00000041532	lncRNA	1334	683	139	512	0.62	61.62	38.38	6	51960041
	ENSACAG00000042197	lncRNA	1500	964	247	289	0.81	80.73	19.27	1	1.54622e+08
	ENSACAG00000037343	lncRNA	1418	787	258	373	0.74	73.7	26.3	1	7.52271e+07
	ENSACAG00000037182	lncRNA	1403	810	262	331	0.76	76.41	23.59	1	1.87968e+08
	ENSACAG00000045346	lncRNA	1452	879	259	314	0.78	78.37	21.63	1	30964376
	ENSACAG00000042144	lncRNA	1301	735	163	403	0.69	69.02	30.98	3	6.04222e+07
	ENSACAG00000033265	lncRNA	1267	649	200	418	0.67	67.01	32.99	1	196090381
	ENSACAG00000033619	lncRNA	1128	478	224	426	0.62	62.23	37.77	1	162105543
	ENSACAG00000040808	lncRNA	1201	752	199	250	0.79	79.18	20.82	1	5.98325e+07
	ENSACAG00000035778	lncRNA	1204	615	211	378	0.69	68.6	31.4	1	29679640
	ENSACAG00000037830	lncRNA	1219	707	154	358	0.71	70.63	29.37	4	1.31922e+08
	ENSACAG00000038067	lncRNA	1232	787	191	254	0.79	79.38	20.62	1	2.96959e+07
	ENSACAG00000034910	lncRNA	1157	662	133	362	0.69	68.71	31.29	5	5188938
	ENSACAG00000041015	lncRNA	1183	673	175	335	0.72	71.68	28.32	3	1.20191e+08
	ENSACAG00000035842	lncRNA	1133	599	146	388	0.66	65.75	34.25	4	7.53619e+07
	ENSACAG00000039753	lncRNA	1114	629	165	320	0.71	71.27	28.73	3	1.48987e+08
	ENSACAG00000038479	lncRNA	1099	623	110	366	0.67	66.7	33.3	5	9358746
	ENSACAG00000039736	lncRNA	1025	476	184	365	0.64	64.39	35.61	1	147265406
	ENSACAG00000044193	lncRNA	1101	606	206	289	0.74	73.75	26.25	1	2.92103e+07
	ENSACAG00000044582	lncRNA	1071	621	120	330	0.69	69.19	30.81	6	13594557
	ENSACAG00000035370	lncRNA	1019	580	108	331	0.68	67.52	32.48	4	4.21105e+07
	ENSACAG00000030421	lncRNA	1047	603	162	282	0.73	73.07	26.93	3	2.4388e+07
	ENSACAG00000041196	lncRNA	1052	620	151	281	0.73	73.29	26.71	2	3.74985e+07
	ENSACAG00000036853	lncRNA	1034	590	156	288	0.72	72.15	27.85	3	165498265
	ENSACAG00000041709	lncRNA	1053	623	146	284	0.73	73.03	26.97	1	2.26092e+08
	ENSACAG00000044479	lncRNA	1015	582	190	243	0.76	76.06	23.94	1	239153647
	ENSACAG00000039081	lncRNA	979	550	174	255	0.74	73.95	26.05	3	78896870
	ENSACAG00000042313	lncRNA	1024	596	207	221	0.78	78.42	21.58	1	1.61809e+08
	ENSACAG00000038826	lncRNA	1009	607	139	263	0.74	73.93	26.07	2	2.16009e+07
	ENSACAG00000038321	lncRNA	885	386	172	327	0.63	63.05	36.95	3	8.62698e+06
	ENSACAG00000035379	lncRNA	962	601	113	248	0.74	74.22	25.78	4	4.21768e+07
	ENSACAG00000041534	lncRNA	954	548	134	272	0.71	71.49	28.51	4	95398284
	ENSACAG00000042451	lncRNA	981	599	103	279	0.72	71.56	28.44	6	1.01368e+07
	ENSACAG00000030797	lncRNA	955	568	121	266	0.72	72.15	27.85	3	76869435
	ENSACAG00000037476	lncRNA	974	595	212	167	0.83	82.85	17.15	1	3.08871e+07
	ENSACAG00000033752	lncRNA	903	479	118	306	0.66	66.11	33.89	5	1.20469e+08
	ENSACAG00000044188	lncRNA	956	638	94	224	0.77	76.57	23.43	4	27342159
	ENSACAG00000034958	lncRNA	830	465	113	252	0.7	69.64	30.36	2	67191474
	ENSACAG00000045546	lncRNA	846	446	136	264	0.69	68.79	31.21	5	56357347
	ENSACAG00000042601	lncRNA	906	471	151	284	0.69	68.65	31.35	3	156228316
	ENSACAG00000045012	lncRNA	873	426	127	320	0.63	63.34	36.66	3	1.96252e+08
	ENSACAG00000044061	lncRNA	861	419	180	262	0.7	69.57	30.43	1	27397315
	ENSACAG00000043067	lncRNA	889	508	140	241	0.73	72.89	27.11	3	1.64888e+08
	ENSACAG00000037492	lncRNA	796	465	118	213	0.73	73.24	26.76	2	12175226
	ENSACAG00000030524	lncRNA	814	449	127	238	0.71	70.76	29.24	3	1.65928e+08
	ENSACAG00000039806	lncRNA	844	499	71	274	0.68	67.54	32.46	3	144940060
	ENSACAG00000039695	lncRNA	788	398	142	248	0.69	68.53	31.47	2	7.28628e+07
	ENSACAG00000045297	lncRNA	798	436	123	239	0.7	70.05	29.95	3	153579640
	ENSACAG00000036009	lncRNA	827	445	143	239	0.71	71.1	28.9	5	23302678
	ENSACAG00000044215	lncRNA	768	369	124	275	0.64	64.19	35.81	1	110672896
	ENSACAG00000039339	lncRNA	850	453	109	288	0.66	66.12	33.88	5	32730635
	ENSACAG00000036847	lncRNA	773	372	136	265	0.66	65.72	34.28	3	157292419
	ENSACAG00000036659	lncRNA	880	575	129	176	0.8	80	20	1	1.70543e+08
	ENSACAG00000039270	lncRNA	787	448	51	288	0.63	63.41	36.59	6	2835915
	ENSACAG00000042038	lncRNA	762	462	88	212	0.72	72.18	27.82	2	27615071
	ENSACAG00000044677	lncRNA	794	471	150	173	0.78	78.21	21.79	1	2.09432e+08
	ENSACAG00000036438	lncRNA	776	405	125	246	0.68	68.3	31.7	2	12005169
	ENSACAG00000043290	lncRNA	730	388	141	201	0.72	72.47	27.53	1	45182593
	ENSACAG00000043269	lncRNA	739	406	119	214	0.71	71.04	28.96	1	188935413
	ENSACAG00000035078	lncRNA	763	450	80	233	0.69	69.46	30.54	4	151568108
	ENSACAG00000038405	lncRNA	751	428	73	250	0.67	66.71	33.29	6	6.61455e+07
	ENSACAG00000041411	lncRNA	829	554	87	188	0.77	77.32	22.68	5	122700483
	ENSACAG00000031992	lncRNA	672	349	122	201	0.7	70.09	29.91	3	196944624
	ENSACAG00000039756	lncRNA	738	438	92	208	0.72	71.82	28.18	4	25768363
	ENSACAG00000035890	lncRNA	742	426	96	220	0.7	70.35	29.65	6	2.77298e+07
	ENSACAG00000043285	lncRNA	704	369	63	272	0.61	61.36	38.64	2	144567075
	ENSACAG00000044647	lncRNA	715	378	146	191	0.73	73.29	26.71	1	1.68996e+08
	ENSACAG00000043365	lncRNA	723	379	141	203	0.72	71.92	28.08	1	2.17519e+08
	ENSACAG00000035642	lncRNA	726	461	125	140	0.81	80.72	19.28	1	51979268
	ENSACAG00000041782	lncRNA	766	487	130	149	0.81	80.55	19.45	1	1.43752e+08
	ENSACAG00000040006	lncRNA	696	369	113	214	0.69	69.25	30.75	2	40091635
	ENSACAG00000038690	lncRNA	712	356	106	250	0.65	64.89	35.11	3	4.53287e+07
	ENSACAG00000043999	lncRNA	724	417	98	209	0.71	71.13	28.87	2	183589250
	ENSACAG00000044879	lncRNA	660	369	57	234	0.65	64.55	35.45	5	103256451
	ENSACAG00000043251	lncRNA	686	374	84	228	0.67	66.76	33.24	4	29611597
	ENSACAG00000044638	lncRNA	635	287	150	198	0.69	68.82	31.18	1	7212357
	ENSACAG00000042304	lncRNA	731	444	149	138	0.81	81.12	18.88	1	1.81998e+08
	ENSACAG00000029232	lncRNA	683	376	93	214	0.69	68.67	31.33	5	2.54353e+07
	ENSACAG00000042871	lncRNA	613	289	113	211	0.66	65.58	34.42	2	96756558
	ENSACAG00000015227	lncRNA	658	304	115	239	0.64	63.68	36.32	3	199766552
	ENSACAG00000043540	lncRNA	660	362	107	191	0.71	71.06	28.94	4	118931129
	ENSACAG00000033667	lncRNA	617	330	92	195	0.68	68.4	31.6	4	21359210
	ENSACAG00000036095	lncRNA	616	235	150	231	0.63	62.5	37.5	1	5.54681e+07
	ENSACAG00000035031	lncRNA	677	349	156	172	0.75	74.59	25.41	1	1.27892e+08
	ENSACAG00000032992	lncRNA	678	383	126	169	0.75	75.07	24.93	1	59920413
	ENSACAG00000041695	lncRNA	670	364	116	190	0.72	71.64	28.36	1	169490372
	ENSACAG00000039285	lncRNA	633	331	98	204	0.68	67.77	32.23	2	4.84714e+07
	ENSACAG00000039201	lncRNA	633	360	87	186	0.71	70.62	29.38	3	115871805
	ENSACAG00000039091	lncRNA	638	393	91	154	0.76	75.86	24.14	3	134652872
	ENSACAG00000044866	lncRNA	634	357	57	220	0.65	65.3	34.7	2	75749044
	ENSACAG00000043012	lncRNA	653	351	90	212	0.68	67.53	32.47	3	168319879
	ENSACAG00000044492	lncRNA	652	352	106	194	0.7	70.25	29.75	3	1.56747e+08
	ENSACAG00000035807	lncRNA	592	254	118	220	0.63	62.84	37.16	2	1.22606e+08
	ENSACAG00000041507	lncRNA	668	404	72	192	0.71	71.26	28.74	6	1.23815e+07
	ENSACAG00000044661	lncRNA	604	378	87	139	0.77	76.99	23.01	3	1.59103e+08
	ENSACAG00000038794	lncRNA	632	378	73	181	0.71	71.36	28.64	4	1.44766e+08
	ENSACAG00000042503	lncRNA	628	382	70	176	0.72	71.97	28.03	6	2.14897e+07
	ENSACAG00000043880	lncRNA	606	301	94	211	0.65	65.18	34.82	3	1.16132e+08
	ENSACAG00000037570	lncRNA	613	336	120	157	0.74	74.39	25.61	1	153034824
	ENSACAG00000037860	lncRNA	599	306	118	175	0.71	70.78	29.22	1	2.53704e+08
	ENSACAG00000034990	lncRNA	673	383	101	189	0.72	71.92	28.08	2	1.09848e+08
	ENSACAG00000040067	lncRNA	642	377	96	169	0.74	73.68	26.32	3	3.97972e+07
	ENSACAG00000043333	lncRNA	629	261	133	235	0.63	62.64	37.36	3	135559377
	ENSACAG00000043385	lncRNA	653	399	129	125	0.81	80.86	19.14	1	5.55326e+07
	ENSACAG00000042929	lncRNA	546	278	121	147	0.73	73.08	26.92	1	5.26626e+07
	ENSACAG00000044080	lncRNA	593	293	95	205	0.65	65.43	34.57	2	115842141
	ENSACAG00000034705	lncRNA	609	314	118	177	0.71	70.94	29.06	1	1.39847e+08
	ENSACAG00000043225	lncRNA	583	289	95	199	0.66	65.87	34.13	3	1.28921e+08
	ENSACAG00000044323	lncRNA	574	306	89	179	0.69	68.82	31.18	4	7.60935e+06
	ENSACAG00000041061	lncRNA	546	231	113	202	0.63	63	37	3	150561509
	ENSACAG00000044174	lncRNA	589	251	163	175	0.7	70.29	29.71	1	198516560
	ENSACAG00000040228	lncRNA	619	376	95	148	0.76	76.09	23.91	3	132877343
	ENSACAG00000035044	lncRNA	578	331	93	154	0.73	73.36	26.64	3	32306883
	ENSACAG00000037002	lncRNA	547	323	43	181	0.67	66.91	33.09	5	1.34213e+08
	ENSACAG00000036136	lncRNA	586	316	95	175	0.7	70.14	29.86	3	131541702
	ENSACAG00000036333	lncRNA	595	338	71	186	0.69	68.74	31.26	6	10967616
	ENSACAG00000043185	lncRNA	542	277	82	183	0.66	66.24	33.76	3	155474412
	ENSACAG00000032369	lncRNA	559	279	85	195	0.65	65.12	34.88	2	102603141
	ENSACAG00000040126	lncRNA	511	222	115	174	0.66	65.95	34.05	1	102641017
	ENSACAG00000035261	lncRNA	553	284	93	176	0.68	68.17	31.83	5	2.95266e+07
	ENSACAG00000041062	lncRNA	594	318	124	152	0.74	74.41	25.59	3	1.55772e+08
	ENSACAG00000039992	lncRNA	526	311	87	128	0.76	75.67	24.33	4	7.51381e+07
	ENSACAG00000034706	lncRNA	556	335	93	128	0.77	76.98	23.02	3	184597368
	ENSACAG00000042063	lncRNA	553	330	73	150	0.73	72.88	27.12	2	89444871
	ENSACAG00000044001	lncRNA	576	352	78	146	0.75	74.65	25.35	3	9.10568e+07
	ENSACAG00000038929	lncRNA	567	338	103	126	0.78	77.78	22.22	1	58164450
	ENSACAG00000036158	lncRNA	463	238	72	153	0.67	66.95	33.05	4	124174746
	ENSACAG00000041793	lncRNA	490	240	56	194	0.6	60.41	39.59	6	55511780
	ENSACAG00000045274	lncRNA	569	312	123	134	0.76	76.45	23.55	1	153833187
	ENSACAG00000036813	lncRNA	470	194	91	185	0.61	60.64	39.36	3	422581
	ENSACAG00000038341	lncRNA	543	293	107	143	0.74	73.66	26.34	2	1.22252e+07
	ENSACAG00000036013	lncRNA	572	351	62	159	0.72	72.2	27.8	5	21089176
	ENSACAG00000034300	lncRNA	538	323	69	146	0.73	72.86	27.14	3	3106321
	ENSACAG00000031121	lncRNA	578	351	118	109	0.81	81.14	18.86	1	30841066
	ENSACAG00000044490	lncRNA	532	269	83	180	0.66	66.17	33.83	2	184206854
	ENSACAG00000035963	lncRNA	564	349	57	158	0.72	71.99	28.01	6	1.0928e+07
	ENSACAG00000039587	lncRNA	523	335	92	96	0.82	81.64	18.36	1	168545713
	ENSACAG00000032965	lncRNA	548	371	86	91	0.83	83.39	16.61	1	188952612
	ENSACAG00000038281	lncRNA	505	266	42	197	0.61	60.99	39.01	6	24364890
	ENSACAG00000036652	lncRNA	530	269	66	195	0.63	63.21	36.79	6	46765972
	ENSACAG00000041613	lncRNA	558	371	88	99	0.82	82.26	17.74	2	1.81267e+07
	ENSACAG00000039434	lncRNA	483	240	92	151	0.69	68.74	31.26	1	186619737
	ENSACAG00000038213	lncRNA	478	213	85	180	0.62	62.34	37.66	3	71324654
	ENSACAG00000045562	lncRNA	524	320	41	163	0.69	68.89	31.11	6	3.20175e+07
	ENSACAG00000044969	lncRNA	484	244	86	154	0.68	68.18	31.82	3	158228562
	ENSACAG00000035670	lncRNA	522	307	80	135	0.74	74.14	25.86	3	1.46914e+08
	ENSACAG00000044861	lncRNA	509	344	77	88	0.83	82.71	17.29	1	31028453
	ENSACAG00000042711	lncRNA	519	321	72	126	0.76	75.72	24.28	6	1.17849e+07
	ENSACAG00000037088	lncRNA	522	328	45	149	0.71	71.46	28.54	3	187948977
	ENSACAG00000042096	lncRNA	525	347	80	98	0.81	81.33	18.67	1	2.73263e+07
	ENSACAG00000040720	lncRNA	510	305	85	120	0.76	76.47	23.53	1	55558248
	ENSACAG00000044381	lncRNA	455	258	73	124	0.73	72.75	27.25	3	869504
	ENSACAG00000040547	lncRNA	455	254	56	145	0.68	68.13	31.87	3	1.34457e+08
	ENSACAG00000043725	lncRNA	542	312	66	164	0.7	69.74	30.26	6	8936977
	ENSACAG00000042651	lncRNA	482	254	41	187	0.61	61.2	38.8	4	20797899
	ENSACAG00000038507	lncRNA	483	282	65	136	0.72	71.84	28.16	2	162029087
	ENSACAG00000040004	lncRNA	475	216	110	149	0.69	68.63	31.37	1	252818864
	ENSACAG00000035064	lncRNA	480	282	62	136	0.72	71.67	28.33	4	2.46451e+07
	ENSACAG00000036644	lncRNA	488	309	67	112	0.77	77.05	22.95	3	1.65585e+08
	ENSACAG00000035351	lncRNA	501	254	78	169	0.66	66.27	33.73	3	1.77625e+08
	ENSACAG00000034773	lncRNA	468	245	45	178	0.62	61.97	38.03	6	45140346
	ENSACAG00000032980	lncRNA	487	247	81	159	0.67	67.35	32.65	5	29530053
	ENSACAG00000043404	lncRNA	460	231	68	161	0.65	65	35	4	88046082
	ENSACAG00000041632	lncRNA	478	277	95	106	0.78	77.82	22.18	1	249258916
	ENSACAG00000044563	lncRNA	470	268	82	120	0.74	74.47	25.53	3	164900808
	ENSACAG00000039134	lncRNA	465	228	98	139	0.7	70.11	29.89	2	6.25824e+07
	ENSACAG00000038263	lncRNA	465	238	73	154	0.67	66.88	33.12	2	1.67164e+08
	ENSACAG00000042615	lncRNA	498	272	103	123	0.75	75.3	24.7	1	172446539
	ENSACAG00000040214	lncRNA	434	226	54	154	0.65	64.52	35.48	6	3.02783e+07
	ENSACAG00000036132	lncRNA	487	318	69	100	0.79	79.47	20.53	2	148390436
	ENSACAG00000042832	lncRNA	440	255	73	112	0.75	74.55	25.45	1	4406929
	ENSACAG00000036302	lncRNA	425	204	58	163	0.62	61.65	38.35	4	16740833
	ENSACAG00000042222	lncRNA	466	227	103	136	0.71	70.82	29.18	1	5.80335e+07
	ENSACAG00000030930	lncRNA	462	229	123	110	0.76	76.19	23.81	1	34156478
	ENSACAG00000044486	lncRNA	447	291	32	124	0.72	72.26	27.74	6	1.30505e+07
	ENSACAG00000043914	lncRNA	452	254	38	160	0.65	64.6	35.4	6	3.21172e+07
	ENSACAG00000040797	lncRNA	431	245	40	146	0.66	66.13	33.87	4	5.78368e+07
	ENSACAG00000042937	lncRNA	388	171	63	154	0.6	60.31	39.69	6	66178990
	ENSACAG00000036418	lncRNA	458	300	59	99	0.78	78.38	21.62	5	5.85498e+07
	ENSACAG00000037884	lncRNA	406	225	82	99	0.76	75.62	24.38	1	185100576
	ENSACAG00000045123	lncRNA	474	276	53	145	0.69	69.41	30.59	4	1.51781e+08
	ENSACAG00000041901	lncRNA	463	269	48	146	0.68	68.47	31.53	2	1.72125e+08
	ENSACAG00000031595	lncRNA	465	243	89	133	0.71	71.4	28.6	1	188084360
	ENSACAG00000037127	lncRNA	425	238	65	122	0.71	71.29	28.71	3	70930633
	ENSACAG00000038446	lncRNA	425	197	63	165	0.61	61.18	38.82	2	3.03184e+07
	ENSACAG00000044742	lncRNA	435	205	64	166	0.62	61.84	38.16	3	126667281
	ENSACAG00000038231	lncRNA	456	284	62	110	0.76	75.88	24.12	3	6.02882e+07
	ENSACAG00000041877	lncRNA	444	267	55	122	0.73	72.52	27.48	1	2.26091e+08
	ENSACAG00000044533	lncRNA	445	199	93	153	0.66	65.62	34.38	5	61104162
	ENSACAG00000044146	lncRNA	431	204	69	158	0.63	63.34	36.66	5	1.13792e+08
	ENSACAG00000039357	lncRNA	480	282	97	101	0.79	78.96	21.04	1	173007561
	ENSACAG00000037843	lncRNA	431	203	73	155	0.64	64.04	35.96	3	65177203
	ENSACAG00000039166	lncRNA	463	282	90	91	0.8	80.35	19.65	2	1.16094e+08
	ENSACAG00000042058	lncRNA	416	250	69	97	0.77	76.68	23.32	3	15683846
	ENSACAG00000041260	lncRNA	439	263	57	119	0.73	72.89	27.11	3	1.056e+08
	ENSACAG00000041114	lncRNA	448	259	84	105	0.77	76.56	23.44	3	1.13896e+08
	ENSACAG00000040326	lncRNA	439	291	60	88	0.8	79.95	20.05	1	1.69454e+08
	ENSACAG00000036362	lncRNA	445	273	64	108	0.76	75.73	24.27	3	1.06131e+08
	ENSACAG00000041604	lncRNA	453	312	59	82	0.82	81.9	18.1	2	1.70035e+08
	ENSACAG00000043123	lncRNA	424	203	117	104	0.75	75.47	24.53	1	57962119
	ENSACAG00000038113	lncRNA	368	198	66	104	0.72	71.74	28.26	1	35490342
	ENSACAG00000036983	lncRNA	430	227	49	154	0.64	64.19	35.81	5	109616818
	ENSACAG00000037218	lncRNA	439	209	60	170	0.61	61.28	38.72	3	110329379
	ENSACAG00000036909	lncRNA	404	214	53	137	0.66	66.09	33.91	5	4.53758e+06
	ENSACAG00000036508	lncRNA	412	202	51	159	0.61	61.41	38.59	5	12194660
	ENSACAG00000043838	lncRNA	390	159	81	150	0.62	61.54	38.46	1	9.23232e+07
	ENSACAG00000037624	lncRNA	391	184	52	155	0.6	60.36	39.64	6	7.01863e+07
	ENSACAG00000042561	lncRNA	397	174	68	155	0.61	60.96	39.04	3	188500134
	ENSACAG00000032576	lncRNA	445	293	51	101	0.77	77.3	22.7	4	1.12007e+08
	ENSACAG00000038346	lncRNA	432	250	79	103	0.76	76.16	23.84	1	8.66011e+07
	ENSACAG00000041922	lncRNA	421	186	107	128	0.7	69.6	30.4	1	181860784
	ENSACAG00000042743	lncRNA	450	291	79	80	0.82	82.22	17.78	3	3.72456e+07
	ENSACAG00000034991	lncRNA	353	155	57	141	0.6	60.06	39.94	3	6.53756e+07
	ENSACAG00000041913	lncRNA	441	269	94	78	0.82	82.31	17.69	1	60139387
	ENSACAG00000045580	lncRNA	413	244	80	89	0.78	78.45	21.55	1	2.17896e+08
	ENSACAG00000037247	lncRNA	406	202	65	139	0.66	65.76	34.24	3	124979415
	ENSACAG00000036412	lncRNA	411	205	126	80	0.81	80.54	19.46	1	15610893
	ENSACAG00000040494	lncRNA	397	226	70	101	0.75	74.56	25.44	1	142672667
	ENSACAG00000036922	lncRNA	401	164	102	135	0.66	66.33	33.67	1	7.50279e+07
	ENSACAG00000042153	lncRNA	440	286	42	112	0.75	74.55	25.45	6	78937855
	ENSACAG00000044813	lncRNA	429	308	37	84	0.8	80.42	19.58	5	3.98115e+07
	ENSACAG00000042844	lncRNA	400	219	58	123	0.69	69.25	30.75	2	1.92857e+08
	ENSACAG00000040310	lncRNA	380	210	43	127	0.67	66.58	33.42	3	131192459
	ENSACAG00000044186	lncRNA	381	178	54	149	0.61	60.89	39.11	5	1.01794e+08
	ENSACAG00000037134	lncRNA	386	224	49	113	0.71	70.73	29.27	2	185911155
	ENSACAG00000041327	lncRNA	422	221	103	98	0.77	76.78	23.22	1	49562723
	ENSACAG00000038760	lncRNA	408	259	69	80	0.8	80.39	19.61	1	160008598
	ENSACAG00000045045	lncRNA	396	205	78	113	0.71	71.46	28.54	2	1.48283e+08
	ENSACAG00000035698	lncRNA	392	195	60	137	0.65	65.05	34.95	6	2.32986e+07
	ENSACAG00000030821	lncRNA	381	210	91	80	0.79	79	21	1	1.49122e+08
	ENSACAG00000038860	lncRNA	364	209	47	108	0.7	70.33	29.67	3	3.06129e+06
	ENSACAG00000036905	lncRNA	407	248	41	118	0.71	71.01	28.99	4	86410779
	ENSACAG00000038713	lncRNA	357	197	66	94	0.74	73.67	26.33	1	1.81829e+08
	ENSACAG00000043314	lncRNA	386	186	76	124	0.68	67.88	32.12	1	1.35952e+08
	ENSACAG00000039676	lncRNA	382	203	63	116	0.7	69.63	30.37	3	3.25465e+07
	ENSACAG00000037452	lncRNA	414	294	48	72	0.83	82.61	17.39	3	1.08978e+08
	ENSACAG00000044998	lncRNA	411	239	61	111	0.73	72.99	27.01	1	50656573
	ENSACAG00000037428	lncRNA	413	228	60	125	0.7	69.73	30.27	6	2.59802e+07
	ENSACAG00000038548	lncRNA	318	140	72	106	0.67	66.67	33.33	2	28967972
	ENSACAG00000037116	lncRNA	390	224	48	118	0.7	69.74	30.26	3	87842567
	ENSACAG00000033920	lncRNA	346	170	50	126	0.64	63.58	36.42	3	2.93539e+06
	ENSACAG00000042894	lncRNA	398	240	68	90	0.77	77.39	22.61	3	150607359
	ENSACAG00000034229	lncRNA	387	193	92	102	0.74	73.64	26.36	1	27465172
	ENSACAG00000042756	lncRNA	383	192	87	104	0.73	72.85	27.15	3	5025731
	ENSACAG00000040977	lncRNA	375	200	94	81	0.78	78.4	21.6	1	1.53005e+08
	ENSACAG00000026140	lncRNA	372	193	73	106	0.72	71.51	28.49	2	138890409
	ENSACAG00000039740	lncRNA	380	217	72	91	0.76	76.05	23.95	3	108154072
	ENSACAG00000041526	lncRNA	369	167	55	147	0.6	60.16	39.84	2	2.48e+07
	ENSACAG00000030024	lncRNA	368	190	45	133	0.64	63.86	36.14	4	154876471
	ENSACAG00000042026	lncRNA	355	181	36	138	0.61	61.13	38.87	5	123884136
	ENSACAG00000043766	lncRNA	360	202	62	96	0.73	73.33	26.67	3	1.13768e+08
	ENSACAG00000034903	lncRNA	373	231	49	93	0.75	75.07	24.93	3	184287292
	ENSACAG00000033487	lncRNA	383	180	51	152	0.6	60.31	39.69	4	110116084
	ENSACAG00000039039	lncRNA	336	129	87	120	0.64	64.29	35.71	1	1.81887e+08
	ENSACAG00000034783	lncRNA	366	204	57	105	0.71	71.31	28.69	2	109673075
	ENSACAG00000043556	lncRNA	380	214	53	113	0.7	70.26	29.74	3	186720794
	ENSACAG00000040201	lncRNA	366	236	45	85	0.77	76.78	23.22	2	29756833
	ENSACAG00000031112	lncRNA	381	190	65	126	0.67	66.93	33.07	1	158568387
	ENSACAG00000039946	lncRNA	370	197	63	110	0.7	70.27	29.73	1	8.49096e+07
	ENSACAG00000039895	lncRNA	375	223	50	102	0.73	72.8	27.2	6	6.96056e+07
	ENSACAG00000045299	lncRNA	359	206	56	97	0.73	72.98	27.02	5	1.31208e+08
	ENSACAG00000039340	lncRNA	358	184	48	126	0.65	64.8	35.2	5	1.12237e+08
	ENSACAG00000043106	lncRNA	367	195	43	129	0.65	64.85	35.15	5	7.44115e+07
	ENSACAG00000040518	lncRNA	347	203	26	118	0.66	65.99	34.01	6	626728
	ENSACAG00000036510	lncRNA	380	235	29	116	0.69	69.47	30.53	6	10345276
	ENSACAG00000042419	lncRNA	316	169	65	82	0.74	74.05	25.95	3	8.59571e+07
	ENSACAG00000036217	lncRNA	373	201	58	114	0.69	69.44	30.56	5	4.12506e+07
	ENSACAG00000038771	lncRNA	358	216	45	97	0.73	72.91	27.09	4	7.59284e+07
	ENSACAG00000035803	lncRNA	368	220	57	91	0.75	75.27	24.73	3	1.0223e+07
	ENSACAG00000039219	lncRNA	354	215	63	76	0.79	78.53	21.47	1	34197193
	ENSACAG00000039298	lncRNA	358	203	49	106	0.7	70.39	29.61	3	115024927
	ENSACAG00000045254	lncRNA	365	208	42	115	0.68	68.49	31.51	3	130005280
	ENSACAG00000031463	lncRNA	359	201	47	111	0.69	69.08	30.92	6	1.73154e+07
	ENSACAG00000042726	lncRNA	363	213	53	97	0.73	73.28	26.72	1	35930550
	ENSACAG00000035829	lncRNA	363	230	53	80	0.78	77.96	22.04	3	1.07962e+08
	ENSACAG00000044374	lncRNA	355	169	47	139	0.61	60.85	39.15	4	1.29535e+08
	ENSACAG00000038043	lncRNA	326	164	45	117	0.64	64.11	35.89	3	6.54758e+07
	ENSACAG00000037818	lncRNA	369	209	48	112	0.7	69.65	30.35	3	110113537
	ENSACAG00000039113	lncRNA	328	179	67	82	0.75	75	25	1	234411938
	ENSACAG00000039127	lncRNA	316	169	29	118	0.63	62.66	37.34	6	165665
	ENSACAG00000039314	lncRNA	382	261	57	64	0.83	83.25	16.75	1	26871668
	ENSACAG00000038950	lncRNA	331	170	65	96	0.71	71	29	1	1.53774e+08
	ENSACAG00000045579	lncRNA	342	168	87	87	0.75	74.56	25.44	1	1.4664e+08
	ENSACAG00000037577	lncRNA	362	213	54	95	0.74	73.76	26.24	6	5.76494e+07
	ENSACAG00000040943	lncRNA	327	160	48	119	0.64	63.61	36.39	6	18229190
	ENSACAG00000030563	lncRNA	308	152	56	100	0.68	67.53	32.47	3	63995561
	ENSACAG00000045276	lncRNA	294	131	79	84	0.71	71.43	28.57	1	2.34198e+08
	ENSACAG00000042383	lncRNA	356	199	47	110	0.69	69.1	30.9	5	143236333
	ENSACAG00000042782	lncRNA	354	187	52	115	0.68	67.51	32.49	3	5.80352e+07
	ENSACAG00000035666	lncRNA	307	169	30	108	0.65	64.82	35.18	5	1.07902e+08
	ENSACAG00000036299	lncRNA	329	173	53	103	0.69	68.69	31.31	3	1.11906e+08
	ENSACAG00000040877	lncRNA	332	186	47	99	0.7	70.18	29.82	3	75899801
	ENSACAG00000043974	lncRNA	328	142	74	112	0.66	65.85	34.15	4	21364420
	ENSACAG00000044168	lncRNA	331	183	36	112	0.66	66.16	33.84	6	6147084
	ENSACAG00000036743	lncRNA	321	198	41	82	0.74	74.45	25.55	2	75109351
	ENSACAG00000043398	lncRNA	314	200	46	68	0.78	78.34	21.66	2	1.1526e+08
	ENSACAG00000038249	lncRNA	293	138	69	86	0.71	70.65	29.35	1	1.98226e+08
	ENSACAG00000043553	lncRNA	316	155	54	107	0.66	66.14	33.86	3	8.42234e+07
	ENSACAG00000041137	lncRNA	299	140	57	102	0.66	65.89	34.11	3	1.28989e+08
	ENSACAG00000036593	lncRNA	325	212	43	70	0.78	78.46	21.54	2	32238097
	ENSACAG00000035154	lncRNA	305	133	56	116	0.62	61.97	38.03	2	1.2082e+07
	ENSACAG00000033514	lncRNA	335	176	64	95	0.72	71.64	28.36	1	26906322
	ENSACAG00000041597	lncRNA	357	244	35	78	0.78	78.15	21.85	5	5.8676e+07
	ENSACAG00000033663	lncRNA	318	175	41	102	0.68	67.92	32.08	2	148366340
	ENSACAG00000041612	lncRNA	311	186	58	67	0.78	78.46	21.54	4	34441180
	ENSACAG00000041254	lncRNA	273	116	52	105	0.62	61.54	38.46	1	176435660
	ENSACAG00000037791	lncRNA	331	174	83	74	0.78	77.64	22.36	2	1.20499e+07
	ENSACAG00000039516	lncRNA	305	152	36	117	0.62	61.64	38.36	4	5.77403e+07
	ENSACAG00000040545	lncRNA	300	144	42	114	0.62	62	38	5	4617966
	ENSACAG00000043052	lncRNA	350	211	57	82	0.77	76.57	23.43	4	8686081
	ENSACAG00000045566	lncRNA	316	163	52	101	0.68	68.04	31.96	3	76754054
	ENSACAG00000035488	lncRNA	310	153	53	104	0.66	66.45	33.55	1	195969309
	ENSACAG00000033030	lncRNA	318	179	54	85	0.73	73.27	26.73	2	1.88675e+08
	ENSACAG00000040264	lncRNA	295	124	55	116	0.61	60.68	39.32	4	1.04366e+08
	ENSACAG00000036614	lncRNA	320	173	68	79	0.75	75.31	24.69	1	2.09609e+08
	ENSACAG00000029765	lncRNA	310	219	39	52	0.83	83.23	16.77	3	91122290
	ENSACAG00000042949	lncRNA	297	171	47	79	0.73	73.4	26.6	1	3.77132e+07
	ENSACAG00000036937	lncRNA	333	201	46	86	0.74	74.17	25.83	4	2.61568e+07
	ENSACAG00000033669	lncRNA	295	162	40	93	0.68	68.47	31.53	2	1.37604e+08
	ENSACAG00000036707	lncRNA	283	140	59	84	0.7	70.32	29.68	3	1.25132e+08
	ENSACAG00000040347	lncRNA	308	194	32	82	0.73	73.38	26.62	2	77755044
	ENSACAG00000045078	lncRNA	309	194	50	65	0.79	78.96	21.04	1	6.30137e+07
	ENSACAG00000040501	lncRNA	275	134	40	101	0.63	63.27	36.73	6	3.14129e+07
	ENSACAG00000038593	lncRNA	292	182	33	77	0.74	73.63	26.37	3	186749988
	ENSACAG00000040400	lncRNA	298	186	50	62	0.79	79.19	20.81	1	22390197
	ENSACAG00000042457	lncRNA	255	114	49	92	0.64	63.92	36.08	2	26166333
	ENSACAG00000037143	lncRNA	280	155	55	70	0.75	75	25	1	6.31272e+07
	ENSACAG00000031755	lncRNA	261	130	81	50	0.81	80.84	19.16	1	17352496
	ENSACAG00000042729	lncRNA	285	154	37	94	0.67	67.02	32.98	2	66737197
	ENSACAG00000041814	lncRNA	293	196	36	61	0.79	79.18	20.82	3	9.40572e+07
	ENSACAG00000040007	lncRNA	274	141	26	107	0.61	60.95	39.05	6	46365641
	ENSACAG00000042880	lncRNA	275	148	34	93	0.66	66.18	33.82	2	38849043
	ENSACAG00000031816	lncRNA	306	171	34	101	0.67	66.99	33.01	4	2.73727e+07
	ENSACAG00000036011	lncRNA	269	145	69	55	0.8	79.55	20.45	1	200443282
	ENSACAG00000043244	lncRNA	305	135	69	101	0.67	66.89	33.11	1	15915788
	ENSACAG00000040057	lncRNA	308	178	49	81	0.74	73.7	26.3	4	125996763
	ENSACAG00000038595	lncRNA	251	108	51	92	0.63	63.35	36.65	3	9.06901e+07
	ENSACAG00000039022	lncRNA	267	143	40	84	0.69	68.54	31.46	4	108369692
	ENSACAG00000040904	lncRNA	271	149	43	79	0.71	70.85	29.15	3	142757639
	ENSACAG00000038855	lncRNA	283	157	46	80	0.72	71.73	28.27	3	1.71667e+06
	ENSACAG00000035741	lncRNA	298	200	31	67	0.78	77.52	22.48	2	115594237
	ENSACAG00000031492	lncRNA	279	147	58	74	0.73	73.48	26.52	1	84880337
	ENSACAG00000036576	lncRNA	273	139	61	73	0.73	73.26	26.74	3	15070551
	ENSACAG00000035037	lncRNA	250	129	40	81	0.68	67.6	32.4	5	8.36813e+07
	ENSACAG00000044902	lncRNA	266	182	23	61	0.77	77.07	22.93	2	1.37773e+08
	ENSACAG00000039124	lncRNA	252	136	37	79	0.69	68.65	31.35	5	9.77078e+07
	ENSACAG00000033909	lncRNA	257	117	41	99	0.61	61.48	38.52	4	33446059
	ENSACAG00000032496	lncRNA	248	153	34	61	0.75	75.4	24.6	3	51698176
	ENSACAG00000042502	lncRNA	289	191	29	69	0.76	76.12	23.88	4	3.44945e+07
	ENSACAG00000035091	lncRNA	243	134	31	78	0.68	67.9	32.1	5	4.34292e+07
	ENSACAG00000033051	lncRNA	265	168	32	65	0.75	75.47	24.53	3	29537842
	ENSACAG00000030213	lncRNA	252	129	54	69	0.73	72.62	27.38	1	2.17716e+08
	ENSACAG00000040290	lncRNA	248	116	46	86	0.65	65.32	34.68	3	115840262
	ENSACAG00000036314	lncRNA	264	161	61	42	0.84	84.09	15.91	1	1.41826e+08
	ENSACAG00000035460	lncRNA	274	166	43	65	0.76	76.28	23.72	3	1.14082e+08
	ENSACAG00000042382	lncRNA	256	162	43	51	0.8	80.08	19.92	1	5.49873e+07
	ENSACAG00000038390	lncRNA	224	139	28	57	0.75	74.55	25.45	2	68063442
	ENSACAG00000034041	lncRNA	253	151	26	76	0.7	69.96	30.04	6	5.82205e+07
	ENSACAG00000038693	lncRNA	243	137	39	67	0.72	72.43	27.57	1	123833991
	ENSACAG00000039429	lncRNA	249	140	31	78	0.69	68.67	31.33	4	44086108
	ENSACAG00000037982	lncRNA	271	156	48	67	0.75	75.28	24.72	3	1.3281e+08
	ENSACAG00000039052	lncRNA	274	195	29	50	0.82	81.75	18.25	5	4606329
	ENSACAG00000035278	lncRNA	245	98	52	95	0.61	61.22	38.78	1	154579554
	ENSACAG00000043322	lncRNA	256	146	47	63	0.75	75.39	24.61	3	1.49009e+08
	ENSACAG00000039996	lncRNA	247	132	24	91	0.63	63.16	36.84	3	5.21902e+07
	ENSACAG00000043885	lncRNA	220	90	50	80	0.64	63.64	36.36	2	1.35996e+08
	ENSACAG00000030012	lncRNA	255	130	49	76	0.7	70.2	29.8	1	1.69581e+08
	ENSACAG00000035012	lncRNA	247	131	55	61	0.75	75.3	24.7	1	5.54894e+07
	ENSACAG00000040736	lncRNA	258	163	49	46	0.82	82.17	17.83	5	37171142
	ENSACAG00000042513	lncRNA	245	140	39	66	0.73	73.06	26.94	1	9.74572e+07
	ENSACAG00000035600	lncRNA	223	100	44	79	0.65	64.57	35.43	3	145350
	ENSACAG00000036309	lncRNA	250	133	45	72	0.71	71.2	28.8	4	1.06531e+08
	ENSACAG00000038076	lncRNA	245	133	49	63	0.74	74.29	25.71	1	2.4729e+08
	ENSACAG00000044825	lncRNA	254	120	53	81	0.68	68.11	31.89	2	1.16319e+07
	ENSACAG00000039961	lncRNA	246	142	50	54	0.78	78.05	21.95	6	9.78035e+06
	ENSACAG00000037708	lncRNA	258	180	47	31	0.88	87.98	12.02	1	254431022
	ENSACAG00000044620	lncRNA	234	117	38	79	0.66	66.24	33.76	5	2.78989e+07
	ENSACAG00000036600	lncRNA	254	126	54	74	0.71	70.87	29.13	3	1.86321e+07
	ENSACAG00000035454	lncRNA	243	80	98	65	0.73	73.25	26.75	1	1.53814e+08
	ENSACAG00000029051	lncRNA	232	126	52	54	0.77	76.72	23.28	1	1.03357e+07
	ENSACAG00000031976	lncRNA	226	119	43	64	0.72	71.68	28.32	3	1.29149e+08
	ENSACAG00000042737	lncRNA	241	133	46	62	0.74	74.27	25.73	3	130926206
	ENSACAG00000044366	lncRNA	227	115	24	88	0.61	61.23	38.77	6	4.6512e+07
	ENSACAG00000044515	lncRNA	234	129	29	76	0.68	67.52	32.48	5	143894701
	ENSACAG00000038614	lncRNA	244	120	50	74	0.7	69.67	30.33	2	2.98532e+07
	ENSACAG00000044720	lncRNA	223	129	37	57	0.74	74.44	25.56	4	59608901
	ENSACAG00000039152	lncRNA	215	86	47	82	0.62	61.86	38.14	3	1.57809e+08
	ENSACAG00000037773	lncRNA	230	139	48	43	0.81	81.3	18.7	1	146161866
	ENSACAG00000043998	lncRNA	227	131	27	69	0.7	69.6	30.4	4	1.18953e+08
	ENSACAG00000043063	lncRNA	215	70	59	86	0.6	60	40	1	23423927
	ENSACAG00000044122	lncRNA	231	122	62	47	0.8	79.65	20.35	1	40158307
	ENSACAG00000040613	lncRNA	226	116	39	71	0.69	68.58	31.42	3	199444188
	ENSACAG00000039426	lncRNA	227	96	64	67	0.7	70.48	29.52	1	14750655
	ENSACAG00000036419	lncRNA	242	155	38	49	0.8	79.75	20.25	3	165662637
	ENSACAG00000042320	lncRNA	187	86	34	67	0.64	64.17	35.83	3	5.241e+07
	ENSACAG00000037935	lncRNA	219	99	46	74	0.66	66.21	33.79	3	163145934
	ENSACAG00000038131	lncRNA	217	151	27	39	0.82	82.03	17.97	3	9.40106e+07
	ENSACAG00000045457	lncRNA	188	83	33	72	0.62	61.7	38.3	4	154947215
	ENSACAG00000040220	lncRNA	213	89	49	75	0.65	64.79	35.21	3	2.0255e+08
	ENSACAG00000038306	lncRNA	210	146	24	40	0.81	80.95	19.05	4	2.3184e+07
	ENSACAG00000045230	lncRNA	196	112	44	40	0.8	79.59	20.41	5	150622070
	ENSACAG00000039074	lncRNA	188	96	32	60	0.68	68.09	31.91	1	6.45372e+07
	ENSACAG00000035323	lncRNA	207	133	22	52	0.75	74.88	25.12	2	133644672
	ENSACAG00000039121	lncRNA	205	100	23	82	0.6	60	40	6	3.16788e+07
	ENSACAG00000043996	lncRNA	208	110	33	65	0.69	68.75	31.25	5	1.38093e+08
	ENSACAG00000044457	lncRNA	212	129	32	51	0.76	75.94	24.06	2	3.9706e+07
	ENSACAG00000032381	lncRNA	199	66	56	77	0.61	61.31	38.69	1	1.59069e+07
	ENSACAG00000035222	lncRNA	225	156	41	28	0.88	87.56	12.44	1	52798470
	ENSACAG00000039601	lncRNA	218	112	32	74	0.66	66.06	33.94	4	113829136
	ENSACAG00000041820	lncRNA	222	112	48	62	0.72	72.07	27.93	6	1.49779e+07
	ENSACAG00000040944	lncRNA	210	117	46	47	0.78	77.62	22.38	2	112372194
	ENSACAG00000038810	lncRNA	183	64	48	71	0.61	61.2	38.8	3	155427599
	ENSACAG00000035993	lncRNA	220	140	23	57	0.74	74.09	25.91	3	1.29914e+08
	ENSACAG00000037658	lncRNA	198	96	47	55	0.72	72.22	27.78	1	119393393
	ENSACAG00000034249	lncRNA	212	117	38	57	0.73	73.11	26.89	6	69106014
	ENSACAG00000044692	lncRNA	216	101	41	74	0.66	65.74	34.26	3	1.5886e+08
	ENSACAG00000035784	lncRNA	142	97	6	39	0.73	72.54	27.46	5	108835526
	ENSACAG00000037522	lncRNA	189	117	23	49	0.74	74.07	25.93	3	1.99563e+07
	ENSACAG00000035239	lncRNA	201	94	39	68	0.66	66.17	33.83	4	25395708
	ENSACAG00000041261	lncRNA	207	128	41	38	0.82	81.64	18.36	2	1.77746e+07
	ENSACAG00000037670	lncRNA	197	104	38	55	0.72	72.08	27.92	1	49093487
	ENSACAG00000037069	lncRNA	212	147	23	42	0.8	80.19	19.81	5	128896226
	ENSACAG00000003850	lncRNA	194	90	34	70	0.64	63.92	36.08	1	256137258
	ENSACAG00000037019	lncRNA	192	97	26	69	0.64	64.06	35.94	5	67656903
	ENSACAG00000043969	lncRNA	195	87	47	61	0.69	68.72	31.28	1	234448800
	ENSACAG00000035213	lncRNA	184	92	21	71	0.61	61.41	38.59	4	62146105
	ENSACAG00000043683	lncRNA	209	124	31	54	0.74	74.16	25.84	3	8.60563e+07
	ENSACAG00000031356	lncRNA	191	122	31	38	0.8	80.1	19.9	2	1.48169e+08
	ENSACAG00000039445	lncRNA	213	147	35	31	0.85	85.45	14.55	4	26035117
	ENSACAG00000035905	lncRNA	190	72	42	76	0.6	60	40	3	1.61317e+07
	ENSACAG00000038098	lncRNA	191	106	20	65	0.66	65.97	34.03	6	5.04432e+07
	ENSACAG00000038176	lncRNA	192	88	41	63	0.67	67.19	32.81	3	1.44292e+08
	ENSACAG00000031483	lncRNA	197	79	45	73	0.63	62.94	37.06	1	3.03261e+07
	ENSACAG00000042029	lncRNA	185	105	22	58	0.69	68.65	31.35	5	72119399
	ENSACAG00000030675	lncRNA	204	123	20	61	0.7	70.1	29.9	5	84357902
	ENSACAG00000038072	lncRNA	172	95	22	55	0.68	68.02	31.98	3	5.2755e+07
	ENSACAG00000036692	lncRNA	216	125	36	55	0.75	74.54	25.46	6	18738523
	ENSACAG00000040176	lncRNA	196	126	38	32	0.84	83.67	16.33	1	1.96608e+08
	ENSACAG00000042023	lncRNA	193	104	31	58	0.7	69.95	30.05	1	1.80206e+08
	ENSACAG00000035411	lncRNA	199	112	38	49	0.75	75.38	24.62	1	129549238
	ENSACAG00000042291	lncRNA	205	98	60	47	0.77	77.07	22.93	1	240187756
	ENSACAG00000038886	lncRNA	165	76	41	48	0.71	70.91	29.09	1	168519068
	ENSACAG00000043514	lncRNA	179	65	44	70	0.61	60.89	39.11	1	172409452
	ENSACAG00000043577	lncRNA	185	105	18	62	0.66	66.49	33.51	6	48244573
	ENSACAG00000035251	lncRNA	195	90	42	63	0.68	67.69	32.31	4	46093960
	ENSACAG00000041058	lncRNA	208	122	35	51	0.75	75.48	24.52	3	7.88856e+07
	ENSACAG00000037859	lncRNA	196	112	40	44	0.78	77.55	22.45	1	56983257
	ENSACAG00000037079	lncRNA	203	119	34	50	0.75	75.37	24.63	1	187189309
	ENSACAG00000043886	lncRNA	164	83	42	39	0.76	76.22	23.78	1	7.18174e+07
	ENSACAG00000042440	lncRNA	176	93	42	41	0.77	76.7	23.3	1	102663028
	ENSACAG00000039338	lncRNA	171	85	35	51	0.7	70.18	29.82	1	2.0882e+08
	ENSACAG00000040753	lncRNA	183	105	30	48	0.74	73.77	26.23	3	3.55036e+07
	ENSACAG00000040414	lncRNA	180	91	41	48	0.73	73.33	26.67	1	12603665
	ENSACAG00000042884	lncRNA	205	101	34	70	0.66	65.85	34.15	4	120283972
	ENSACAG00000035024	lncRNA	139	64	22	53	0.62	61.87	38.13	5	6.10079e+06
	ENSACAG00000032040	lncRNA	172	99	20	53	0.69	69.19	30.81	1	1.18267e+08
	ENSACAG00000039316	lncRNA	183	95	19	69	0.62	62.3	37.7	5	46073731
	ENSACAG00000032125	lncRNA	193	97	40	56	0.71	70.98	29.02	3	1.47098e+08
	ENSACAG00000040282	lncRNA	156	82	19	55	0.65	64.74	35.26	2	69303302
	ENSACAG00000041897	lncRNA	139	55	29	55	0.6	60.43	39.57	3	4.06265e+07
	ENSACAG00000041294	lncRNA	171	82	41	48	0.72	71.93	28.07	2	169726598
	ENSACAG00000041242	lncRNA	184	105	33	46	0.75	75	25	3	1.6974e+08
	ENSACAG00000041577	lncRNA	163	78	33	52	0.68	68.1	31.9	1	4.68563e+07
	ENSACAG00000034642	lncRNA	161	65	37	59	0.63	63.35	36.65	1	2.0712e+08
	ENSACAG00000032826	lncRNA	179	92	36	51	0.72	71.51	28.49	2	114822339
	ENSACAG00000042295	lncRNA	180	100	29	51	0.72	71.67	28.33	1	20293328
	ENSACAG00000038759	lncRNA	169	93	36	40	0.76	76.33	23.67	1	1.87182e+08
	ENSACAG00000033995	lncRNA	165	85	27	53	0.68	67.88	32.12	2	7.45153e+07
	ENSACAG00000042548	lncRNA	167	106	41	20	0.88	88.02	11.98	3	1.16116e+08
	ENSACAG00000045567	lncRNA	177	111	30	36	0.8	79.66	20.34	4	1.20289e+08
	ENSACAG00000035175	lncRNA	181	118	25	38	0.79	79.01	20.99	4	120420310
	ENSACAG00000036264	lncRNA	189	87	30	72	0.62	61.9	38.1	3	159451840
	ENSACAG00000038790	lncRNA	156	71	32	53	0.66	66.03	33.97	4	1.99572e+07
	ENSACAG00000041444	lncRNA	172	87	36	49	0.72	71.51	28.49	4	110872621
	ENSACAG00000042077	lncRNA	173	99	26	48	0.72	72.25	27.75	1	9.25451e+07
	ENSACAG00000034715	lncRNA	186	105	36	45	0.76	75.81	24.19	1	134564262
	ENSACAG00000043364	lncRNA	143	79	17	47	0.67	67.13	32.87	6	7.4362e+07
	ENSACAG00000041960	lncRNA	182	120	16	46	0.75	74.73	25.27	3	143448501
	ENSACAG00000037764	lncRNA	179	111	32	36	0.8	79.89	20.11	1	4.88754e+07
	ENSACAG00000041926	lncRNA	180	118	30	32	0.82	82.22	17.78	5	23327716
	ENSACAG00000038071	lncRNA	181	120	33	28	0.85	84.53	15.47	1	217422158
	ENSACAG00000045527	lncRNA	140	67	17	56	0.6	60	40	4	54053754
	ENSACAG00000031503	lncRNA	177	93	31	53	0.7	70.06	29.94	4	86480116
	ENSACAG00000036094	lncRNA	174	117	19	38	0.78	78.16	21.84	1	1.98449e+08
	ENSACAG00000042855	lncRNA	195	146	25	24	0.88	87.69	12.31	2	4.80927e+07
	ENSACAG00000043883	lncRNA	169	79	34	56	0.67	66.86	33.14	3	1.06845e+08
	ENSACAG00000033404	lncRNA	189	107	36	46	0.76	75.66	24.34	3	33207804
	ENSACAG00000032099	lncRNA	171	99	18	54	0.68	68.42	31.58	6	9.1616e+06
	ENSACAG00000042666	lncRNA	165	100	22	43	0.74	73.94	26.06	3	53505468
	ENSACAG00000037510	lncRNA	172	94	28	50	0.71	70.93	29.07	5	134267925
	ENSACAG00000044347	lncRNA	169	98	17	54	0.68	68.05	31.95	3	4.9202e+06
	ENSACAG00000040859	lncRNA	165	90	28	47	0.72	71.52	28.48	2	3.9774e+07
	ENSACAG00000042504	lncRNA	166	91	30	45	0.73	72.89	27.11	2	11059405
	ENSACAG00000037231	lncRNA	176	103	29	44	0.75	75	25	3	8.11749e+07
	ENSACAG00000037819	lncRNA	162	73	32	57	0.65	64.81	35.19	2	75750291
	ENSACAG00000035287	lncRNA	161	90	15	56	0.65	65.22	34.78	6	1.33208e+07
	ENSACAG00000042582	lncRNA	143	52	43	48	0.66	66.43	33.57	1	7.56554e+07
	ENSACAG00000042241	lncRNA	162	97	16	49	0.7	69.75	30.25	3	1.27164e+08
	ENSACAG00000041352	lncRNA	179	113	29	37	0.79	79.33	20.67	1	2.02435e+08
	ENSACAG00000041906	lncRNA	138	57	26	55	0.6	60.14	39.86	3	155491826
	ENSACAG00000036677	lncRNA	167	67	48	52	0.69	68.86	31.14	3	84009262
	ENSACAG00000040767	lncRNA	166	110	18	38	0.77	77.11	22.89	1	9.49233e+07
	ENSACAG00000045470	lncRNA	150	78	23	49	0.67	67.33	32.67	6	6.20722e+07
	ENSACAG00000043610	lncRNA	109	52	21	36	0.67	66.97	33.03	5	8.98787e+07
	ENSACAG00000042069	lncRNA	163	92	28	43	0.74	73.62	26.38	4	1.63315e+07
	ENSACAG00000044683	lncRNA	164	88	41	35	0.79	78.66	21.34	1	155320069
	ENSACAG00000036245	lncRNA	162	73	33	56	0.65	65.43	34.57	1	5.21268e+07
	ENSACAG00000029924	lncRNA	156	82	31	43	0.72	72.44	27.56	1	2.552e+07
	ENSACAG00000040049	lncRNA	143	82	32	29	0.8	79.72	20.28	1	147796154
	ENSACAG00000043128	lncRNA	170	107	20	43	0.75	74.71	25.29	4	3.44812e+07
	ENSACAG00000038721	lncRNA	164	103	31	30	0.82	81.71	18.29	1	162819003
	ENSACAG00000042187	lncRNA	159	76	34	49	0.69	69.18	30.82	1	5.72809e+07
	ENSACAG00000042209	lncRNA	160	90	22	48	0.7	70	30	3	1.48947e+08
	ENSACAG00000032475	lncRNA	160	81	34	45	0.72	71.88	28.13	3	28366539
	ENSACAG00000038857	lncRNA	154	99	24	31	0.8	79.87	20.13	1	2.42466e+07
	ENSACAG00000038994	lncRNA	157	101	26	30	0.81	80.89	19.11	4	1.27952e+08
	ENSACAG00000041423	lncRNA	161	90	30	41	0.75	74.53	25.47	2	109903896
	ENSACAG00000044715	lncRNA	161	85	38	38	0.76	76.4	23.6	1	1.39946e+08
	ENSACAG00000044721	lncRNA	154	68	25	61	0.6	60.39	39.61	5	5.87848e+07
	ENSACAG00000040609	lncRNA	163	105	24	34	0.79	79.14	20.86	2	48072322
	ENSACAG00000037894	lncRNA	142	71	15	56	0.61	60.56	39.44	3	1.13761e+08
	ENSACAG00000035014	lncRNA	159	76	29	54	0.66	66.04	33.96	3	1.99166e+07
	ENSACAG00000043279	lncRNA	155	88	15	52	0.66	66.45	33.55	2	1.16885e+07
	ENSACAG00000040776	lncRNA	154	87	27	40	0.74	74.03	25.97	2	1.59326e+08
	ENSACAG00000039421	lncRNA	140	71	13	56	0.6	60	40	3	7.12974e+07
	ENSACAG00000045394	lncRNA	144	66	30	48	0.67	66.67	33.33	3	1.33677e+08
	ENSACAG00000039534	lncRNA	161	87	45	29	0.82	81.99	18.01	5	118181925
	ENSACAG00000039413	lncRNA	160	109	16	35	0.78	78.13	21.88	5	65854066
	ENSACAG00000042455	lncRNA	128	68	19	41	0.68	67.97	32.03	1	245820503
	ENSACAG00000044921	lncRNA	128	66	21	41	0.68	67.97	32.03	3	1.65014e+08
	ENSACAG00000043713	lncRNA	162	102	13	47	0.71	70.99	29.01	6	3.26255e+07
	ENSACAG00000036754	lncRNA	156	86	20	50	0.68	67.95	32.05	2	48477873
	ENSACAG00000040874	lncRNA	154	108	11	35	0.77	77.27	22.73	3	1.34787e+08
	ENSACAG00000041161	lncRNA	150	95	23	32	0.79	78.67	21.33	2	2.66256e+07
	ENSACAG00000037229	lncRNA	145	72	28	45	0.69	68.97	31.03	2	9.48481e+07
	ENSACAG00000033918	lncRNA	164	99	33	32	0.8	80.49	19.51	1	47579820
	ENSACAG00000037035	lncRNA	150	74	17	59	0.61	60.67	39.33	6	77689014
	ENSACAG00000041452	lncRNA	155	99	18	38	0.75	75.48	24.52	1	249828254
	ENSACAG00000042112	lncRNA	144	76	35	33	0.77	77.08	22.92	5	7.1943e+07
	ENSACAG00000039010	lncRNA	136	82	22	32	0.76	76.47	23.53	3	1.59083e+08
	ENSACAG00000035817	lncRNA	150	93	26	31	0.79	79.33	20.67	1	1.45043e+08
	ENSACAG00000045436	lncRNA	161	118	20	23	0.86	85.71	14.29	3	1.05385e+08
	ENSACAG00000039742	lncRNA	123	71	24	28	0.77	77.24	22.76	2	11070018
	ENSACAG00000045176	lncRNA	128	67	11	50	0.61	60.94	39.06	4	7.24476e+07
	ENSACAG00000035378	lncRNA	134	69	23	42	0.69	68.66	31.34	3	59274949
	ENSACAG00000035617	lncRNA	138	91	8	39	0.72	71.74	28.26	6	1877430
	ENSACAG00000034692	lncRNA	124	78	11	35	0.72	71.77	28.23	3	65508330
	ENSACAG00000034508	lncRNA	130	62	21	47	0.64	63.85	36.15	4	1.51438e+08
	ENSACAG00000043782	lncRNA	159	97	26	36	0.77	77.36	22.64	2	1.46001e+08
	ENSACAG00000039204	lncRNA	145	70	26	49	0.66	66.21	33.79	5	47539320
	ENSACAG00000035090	lncRNA	135	85	14	36	0.73	73.33	26.67	4	78137146
	ENSACAG00000030040	lncRNA	135	70	12	53	0.61	60.74	39.26	5	121337821
	ENSACAG00000031893	lncRNA	135	84	17	34	0.75	74.81	25.19	3	13297885
	ENSACAG00000034687	lncRNA	126	48	31	47	0.63	62.7	37.3	4	3.3526e+07
	ENSACAG00000037961	lncRNA	154	85	14	55	0.64	64.29	35.71	5	2.79081e+07
	ENSACAG00000044877	lncRNA	135	62	26	47	0.65	65.19	34.81	3	1.37786e+08
	ENSACAG00000039071	lncRNA	144	84	25	35	0.76	75.69	24.31	2	115844822
	ENSACAG00000037145	lncRNA	137	74	26	37	0.73	72.99	27.01	3	1.95443e+08
	ENSACAG00000043830	lncRNA	132	77	28	27	0.8	79.55	20.45	1	61287788
	ENSACAG00000035265	lncRNA	133	81	12	40	0.7	69.92	30.08	6	2370216
	ENSACAG00000045421	lncRNA	108	61	14	33	0.69	69.44	30.56	2	1.9519e+08
	ENSACAG00000033154	lncRNA	123	66	20	37	0.7	69.92	30.08	6	1.02182e+07
	ENSACAG00000044202	lncRNA	140	71	24	45	0.68	67.86	32.14	2	7.23111e+07
	ENSACAG00000038672	lncRNA	121	55	25	41	0.66	66.12	33.88	3	6.59103e+07
	ENSACAG00000043024	lncRNA	119	50	28	41	0.66	65.55	34.45	5	1.45991e+08
	ENSACAG00000041160	lncRNA	128	74	21	33	0.74	74.22	25.78	6	55922304
	ENSACAG00000036428	lncRNA	144	104	29	11	0.92	92.36	7.64	4	1.99461e+07
	ENSACAG00000039958	lncRNA	127	63	25	39	0.69	69.29	30.71	1	1.42695e+08
	ENSACAG00000039520	lncRNA	133	82	12	39	0.71	70.68	29.32	4	119704284
	ENSACAG00000041701	lncRNA	130	89	15	26	0.8	80	20	3	1.68534e+08
	ENSACAG00000043618	lncRNA	136	49	37	50	0.63	63.24	36.76	3	165941201
	ENSACAG00000044697	lncRNA	128	63	19	46	0.64	64.06	35.94	6	12744324
	ENSACAG00000040938	lncRNA	123	82	11	30	0.76	75.61	24.39	2	1.48127e+08
	ENSACAG00000036774	lncRNA	141	92	28	21	0.85	85.11	14.89	4	1.27949e+08
	ENSACAG00000029915	lncRNA	115	52	19	44	0.62	61.74	38.26	1	2.47269e+07
	ENSACAG00000040269	lncRNA	109	57	32	20	0.82	81.65	18.35	1	118339037
	ENSACAG00000043709	lncRNA	146	108	20	18	0.88	87.67	12.33	1	2.15682e+08
	ENSACAG00000037176	lncRNA	126	64	29	33	0.74	73.81	26.19	3	28126065
	ENSACAG00000039027	lncRNA	120	65	14	41	0.66	65.83	34.17	2	111241881
	ENSACAG00000039051	lncRNA	126	68	22	36	0.71	71.43	28.57	2	3.8822e+07
	ENSACAG00000035638	lncRNA	112	60	21	31	0.72	72.32	27.68	1	2.57445e+08
	ENSACAG00000035822	lncRNA	135	104	8	23	0.83	82.96	17.04	4	2.77396e+07
	ENSACAG00000017062	lncRNA	123	54	26	43	0.65	65.04	34.96	2	1.02775e+08
	ENSACAG00000037320	lncRNA	127	62	22	43	0.66	66.14	33.86	4	67477880
	ENSACAG00000040125	lncRNA	127	74	22	31	0.76	75.59	24.41	6	19255282
	ENSACAG00000041305	lncRNA	136	108	12	16	0.88	88.24	11.76	3	173986379
	ENSACAG00000033660	lncRNA	128	77	8	43	0.66	66.41	33.59	5	100449659
	ENSACAG00000044590	lncRNA	109	62	14	33	0.7	69.72	30.28	2	163402284
	ENSACAG00000041784	lncRNA	132	86	13	33	0.75	75	25	2	1.29027e+08
	ENSACAG00000040746	lncRNA	116	80	15	21	0.82	81.9	18.1	6	1.59093e+07
	ENSACAG00000042415	lncRNA	133	97	21	15	0.89	88.72	11.28	1	1.69677e+08
	ENSACAG00000038148	lncRNA	130	78	18	34	0.74	73.85	26.15	3	56905186
	ENSACAG00000037727	lncRNA	127	68	27	32	0.75	74.8	25.2	6	75906761
	ENSACAG00000039799	lncRNA	111	61	24	26	0.77	76.58	23.42	1	2.46723e+07
	ENSACAG00000039225	lncRNA	115	64	26	25	0.78	78.26	21.74	1	198879859
	ENSACAG00000044342	lncRNA	115	49	31	35	0.7	69.57	30.43	1	208621994
	ENSACAG00000041885	lncRNA	125	80	19	26	0.79	79.2	20.8	2	1.8421e+08
	ENSACAG00000041881	lncRNA	114	51	20	43	0.62	62.28	37.72	4	6.80511e+07
	ENSACAG00000031222	lncRNA	110	52	19	39	0.65	64.55	35.45	4	23067097
	ENSACAG00000040358	lncRNA	121	72	16	33	0.73	72.73	27.27	4	7.9312e+07
	ENSACAG00000043397	lncRNA	122	72	30	20	0.84	83.61	16.39	2	37454080
	ENSACAG00000042677	lncRNA	114	75	7	32	0.72	71.93	28.07	2	1.91498e+08
	ENSACAG00000032195	lncRNA	125	76	21	28	0.78	77.6	22.4	1	140148471
	ENSACAG00000045180	lncRNA	114	90	9	15	0.87	86.84	13.16	2	1.38678e+08
	ENSACAG00000045336	lncRNA	112	59	16	37	0.67	66.96	33.04	3	65307746
	ENSACAG00000045048	lncRNA	102	52	11	39	0.62	61.76	38.24	2	133883687
	ENSACAG00000037237	lncRNA	118	57	20	41	0.65	65.25	34.75	6	47644038
	ENSACAG00000043700	lncRNA	97	52	15	30	0.69	69.07	30.93	3	3.77366e+07
	ENSACAG00000038644	lncRNA	116	69	13	34	0.71	70.69	29.31	5	37512374
	ENSACAG00000037456	lncRNA	120	69	19	32	0.73	73.33	26.67	4	10539325
	ENSACAG00000043913	lncRNA	109	62	22	25	0.77	77.06	22.94	1	72296598
	ENSACAG00000030848	lncRNA	104	53	12	39	0.63	62.5	37.5	4	1.15874e+08
	ENSACAG00000042272	lncRNA	107	50	20	37	0.65	65.42	34.58	3	25063529
	ENSACAG00000038830	lncRNA	125	86	19	20	0.84	84	16	5	129401999
	ENSACAG00000036335	lncRNA	121	58	15	48	0.6	60.33	39.67	4	1.37138e+07
	ENSACAG00000037694	lncRNA	112	65	15	32	0.71	71.43	28.57	6	3.70282e+07
	ENSACAG00000042752	lncRNA	116	68	18	30	0.74	74.14	25.86	1	5.18433e+07
	ENSACAG00000042566	lncRNA	116	74	21	21	0.82	81.9	18.1	1	1.54704e+08
	ENSACAG00000036471	lncRNA	114	53	27	34	0.7	70.18	29.82	3	189710645
	ENSACAG00000042777	lncRNA	118	72	20	26	0.78	77.97	22.03	3	51826397
	ENSACAG00000044439	lncRNA	87	51	20	16	0.82	81.61	18.39	4	153134083
	ENSACAG00000037795	lncRNA	99	53	7	39	0.61	60.61	39.39	1	72194437
	ENSACAG00000038112	lncRNA	93	45	17	31	0.67	66.67	33.33	2	3.98553e+07
	ENSACAG00000040278	lncRNA	109	70	12	27	0.75	75.23	24.77	3	37451196
	ENSACAG00000032208	lncRNA	99	55	20	24	0.76	75.76	24.24	5	9.27438e+07
	ENSACAG00000041084	lncRNA	105	52	33	20	0.81	80.95	19.05	1	238128788
	ENSACAG00000034850	lncRNA	107	76	11	20	0.81	81.31	18.69	3	2.03599e+08
	ENSACAG00000038292	lncRNA	94	40	20	34	0.64	63.83	36.17	5	4.50659e+07
	ENSACAG00000043180	lncRNA	97	58	7	32	0.67	67.01	32.99	4	151703630
	ENSACAG00000041570	lncRNA	98	52	11	35	0.64	64.29	35.71	3	58475927
	ENSACAG00000035249	lncRNA	115	67	35	13	0.89	88.7	11.3	1	34131168
	ENSACAG00000036645	lncRNA	99	67	7	25	0.75	74.75	25.25	1	3.55268e+07
	ENSACAG00000044774	lncRNA	111	57	26	28	0.75	74.77	25.23	2	127832039
	ENSACAG00000040932	lncRNA	101	61	16	24	0.76	76.24	23.76	6	6.59429e+07
	ENSACAG00000028445	lncRNA	99	70	9	20	0.8	79.8	20.2	2	1.43446e+08
	ENSACAG00000035879	lncRNA	106	69	12	25	0.76	76.42	23.58	1	2.34256e+07
	ENSACAG00000039988	lncRNA	117	74	21	22	0.81	81.2	18.8	1	197274626
	ENSACAG00000044746	lncRNA	100	49	14	37	0.63	63	37	4	124031108
	ENSACAG00000035862	lncRNA	108	42	27	39	0.64	63.89	36.11	1	238044602
	ENSACAG00000045137	lncRNA	106	63	12	31	0.71	70.75	29.25	6	38438994
	ENSACAG00000044175	lncRNA	94	57	14	23	0.76	75.53	24.47	1	90076795
	ENSACAG00000036378	lncRNA	92	35	22	35	0.62	61.96	38.04	4	1.10864e+08
	ENSACAG00000043522	lncRNA	94	53	8	33	0.65	64.89	35.11	4	1.43636e+08
	ENSACAG00000040550	lncRNA	86	47	13	26	0.7	69.77	30.23	1	1.49155e+08
	ENSACAG00000041018	lncRNA	102	61	16	25	0.75	75.49	24.51	1	1.55417e+07
	ENSACAG00000036686	lncRNA	96	43	30	23	0.76	76.04	23.96	1	22185375
	ENSACAG00000037423	lncRNA	97	37	23	37	0.62	61.86	38.14	1	1.09178e+07
	ENSACAG00000041060	lncRNA	110	70	18	22	0.8	80	20	2	160755732
	ENSACAG00000036326	lncRNA	77	30	21	26	0.66	66.23	33.77	5	1.47328e+08
	ENSACAG00000036059	lncRNA	92	50	14	28	0.7	69.57	30.43	5	2.41115e+07
	ENSACAG00000042373	lncRNA	100	60	11	29	0.71	71	29	2	1.92578e+08
	ENSACAG00000038455	lncRNA	95	44	26	25	0.74	73.68	26.32	2	172651653
	ENSACAG00000036554	lncRNA	90	17	39	34	0.62	62.22	37.78	2	1.08879e+07
	ENSACAG00000042250	lncRNA	102	59	18	25	0.75	75.49	24.51	2	4.2516e+07
	ENSACAG00000036912	lncRNA	99	66	13	20	0.8	79.8	20.2	1	36726050
	ENSACAG00000039044	lncRNA	111	81	15	15	0.86	86.49	13.51	5	21055824
	ENSACAG00000037997	lncRNA	92	58	12	22	0.76	76.09	23.91	5	9409646
	ENSACAG00000038728	lncRNA	104	67	13	24	0.77	76.92	23.08	4	4.85254e+07
	ENSACAG00000037373	lncRNA	93	55	20	18	0.81	80.65	19.35	1	199986989
	ENSACAG00000037869	lncRNA	76	21	25	30	0.61	60.53	39.47	6	1.52793e+07
	ENSACAG00000035630	lncRNA	100	57	15	28	0.72	72	28	2	1.48195e+08
	ENSACAG00000037095	lncRNA	100	73	14	13	0.87	87	13	3	8.62991e+07
	ENSACAG00000034674	lncRNA	81	40	13	28	0.65	65.43	34.57	2	28676361
	ENSACAG00000044438	lncRNA	99	61	4	34	0.66	65.66	34.34	6	3.26851e+07
	ENSACAG00000039491	lncRNA	85	40	14	31	0.64	63.53	36.47	3	134830821
	ENSACAG00000037615	lncRNA	70	26	20	24	0.66	65.71	34.29	1	2.21035e+08
	ENSACAG00000045183	lncRNA	101	54	15	32	0.68	68.32	31.68	4	1.41168e+08
	ENSACAG00000036174	lncRNA	84	38	23	23	0.73	72.62	27.38	2	1.89344e+08
	ENSACAG00000038359	lncRNA	81	55	13	13	0.84	83.95	16.05	4	115881659
	ENSACAG00000041475	lncRNA	93	53	9	31	0.67	66.67	33.33	3	62109938
	ENSACAG00000035665	lncRNA	99	59	21	19	0.81	80.81	19.19	5	38218027
	ENSACAG00000034613	lncRNA	99	63	19	17	0.83	82.83	17.17	2	1.13945e+08
	ENSACAG00000033163	lncRNA	87	43	13	31	0.64	64.37	35.63	4	1.52921e+08
	ENSACAG00000034901	lncRNA	82	44	11	27	0.67	67.07	32.93	5	43643470
	ENSACAG00000044251	lncRNA	77	49	6	22	0.71	71.43	28.57	3	73763286
	ENSACAG00000040939	lncRNA	95	56	17	22	0.77	76.84	23.16	3	98121446
	ENSACAG00000043564	lncRNA	88	50	23	15	0.83	82.95	17.05	1	55886190
	ENSACAG00000035664	lncRNA	75	42	5	28	0.63	62.67	37.33	4	153153283
	ENSACAG00000036100	lncRNA	84	46	10	28	0.67	66.67	33.33	3	113835183
	ENSACAG00000042926	lncRNA	94	57	17	20	0.79	78.72	21.28	3	1.96928e+08
	ENSACAG00000035781	lncRNA	92	43	22	27	0.71	70.65	29.35	5	1.99284e+07
	ENSACAG00000039393	lncRNA	79	37	19	23	0.71	70.89	29.11	1	2.24556e+08
	ENSACAG00000037703	lncRNA	78	42	6	30	0.62	61.54	38.46	6	6.59148e+07
	ENSACAG00000037673	lncRNA	78	45	9	24	0.69	69.23	30.77	3	1.84409e+08
	ENSACAG00000043991	lncRNA	80	33	17	30	0.63	62.5	37.5	3	40790262
	ENSACAG00000040059	lncRNA	74	43	13	18	0.76	75.68	24.32	1	34254668
	ENSACAG00000043330	lncRNA	97	51	25	21	0.78	78.35	21.65	2	109609270
	ENSACAG00000041630	lncRNA	74	44	14	16	0.78	78.38	21.62	5	1.22421e+08
	ENSACAG00000035137	lncRNA	83	39	12	32	0.61	61.45	38.55	3	1.2514e+08
	ENSACAG00000042066	lncRNA	80	40	12	28	0.65	65	35	3	157234224
	ENSACAG00000043072	lncRNA	88	52	15	21	0.76	76.14	23.86	2	100303651
	ENSACAG00000041747	lncRNA	91	60	18	13	0.86	85.71	14.29	5	55497527
	ENSACAG00000035597	lncRNA	92	71	9	12	0.87	86.96	13.04	1	2.00256e+08
	ENSACAG00000038124	lncRNA	79	29	22	28	0.65	64.56	35.44	2	57213966
	ENSACAG00000045508	lncRNA	69	20	29	20	0.71	71.01	28.99	1	1.90626e+08
	ENSACAG00000044895	lncRNA	70	32	11	27	0.61	61.43	38.57	3	5.17736e+07
	ENSACAG00000036578	lncRNA	79	42	13	24	0.7	69.62	30.38	3	7.96312e+06
	ENSACAG00000043644	lncRNA	70	41	12	17	0.76	75.71	24.29	2	155283057
	ENSACAG00000043665	lncRNA	83	55	11	17	0.8	79.52	20.48	2	7.65033e+07
	ENSACAG00000038208	lncRNA	72	29	16	27	0.63	62.5	37.5	2	1.93653e+08
	ENSACAG00000037907	lncRNA	84	35	19	30	0.64	64.29	35.71	3	140707261
	ENSACAG00000039985	lncRNA	93	46	26	21	0.77	77.42	22.58	1	71909285
	ENSACAG00000037194	lncRNA	85	34	18	33	0.61	61.18	38.82	1	138518319
	ENSACAG00000040016	lncRNA	74	43	13	18	0.76	75.68	24.32	1	1.2689e+08
	ENSACAG00000038293	lncRNA	92	59	11	22	0.76	76.09	23.91	3	1.59827e+08
	ENSACAG00000035970	lncRNA	79	27	40	12	0.85	84.81	15.19	1	1.42829e+08
	ENSACAG00000038782	lncRNA	83	49	14	20	0.76	75.9	24.1	5	21157471
	ENSACAG00000034654	lncRNA	79	38	11	30	0.62	62.03	37.97	2	174977602
	ENSACAG00000045494	lncRNA	74	45	4	25	0.66	66.22	33.78	4	5.98562e+07
	ENSACAG00000044598	lncRNA	82	46	9	27	0.67	67.07	32.93	2	193106827
	ENSACAG00000034927	lncRNA	70	33	14	23	0.67	67.14	32.86	2	6.80878e+07
	ENSACAG00000036211	lncRNA	90	55	11	24	0.73	73.33	26.67	1	215418890
	ENSACAG00000036434	lncRNA	70	41	6	23	0.67	67.14	32.86	2	8816232
	ENSACAG00000042791	lncRNA	90	60	6	24	0.73	73.33	26.67	1	2.05652e+08
	ENSACAG00000036487	lncRNA	78	49	11	18	0.77	76.92	23.08	5	144941806
	ENSACAG00000037736	lncRNA	76	46	19	11	0.86	85.53	14.47	1	1.73171e+08
	ENSACAG00000036734	lncRNA	72	37	8	27	0.63	62.5	37.5	2	1.40331e+07
	ENSACAG00000040045	lncRNA	67	29	16	22	0.67	67.16	32.84	1	5.55029e+07
	ENSACAG00000043017	lncRNA	81	57	5	19	0.77	76.54	23.46	4	1.12436e+08
	ENSACAG00000037446	lncRNA	81	53	10	18	0.78	77.78	22.22	3	169068216
	ENSACAG00000042822	lncRNA	62	31	12	19	0.69	69.35	30.65	3	126882287
	ENSACAG00000039177	lncRNA	84	60	1	23	0.73	72.62	27.38	2	170052940
	ENSACAG00000031883	lncRNA	82	54	12	16	0.8	80.49	19.51	4	3.25161e+07
	ENSACAG00000036744	lncRNA	82	51	16	15	0.82	81.71	18.29	1	8.56199e+07
	ENSACAG00000040011	lncRNA	79	66	6	7	0.91	91.14	8.86	3	2.59028e+06
	ENSACAG00000044893	lncRNA	68	39	13	16	0.76	76.47	23.53	1	2.05348e+08
	ENSACAG00000041375	lncRNA	76	55	5	16	0.79	78.95	21.05	5	3.81594e+07
	ENSACAG00000042208	lncRNA	79	47	17	15	0.81	81.01	18.99	2	1.59106e+08
	ENSACAG00000035872	lncRNA	77	51	11	15	0.81	80.52	19.48	5	108647871
	ENSACAG00000038224	lncRNA	84	53	16	15	0.82	82.14	17.86	1	8.83177e+07
	ENSACAG00000041373	lncRNA	74	36	13	25	0.66	66.22	33.78	6	16110208
	ENSACAG00000040446	lncRNA	63	27	11	25	0.6	60.32	39.68	4	23078761
	ENSACAG00000042034	lncRNA	71	36	8	27	0.62	61.97	38.03	1	5.21729e+07
	ENSACAG00000040080	lncRNA	66	47	1	18	0.73	72.73	27.27	6	10122712
	ENSACAG00000044966	lncRNA	71	44	12	15	0.79	78.87	21.13	3	37456903
	ENSACAG00000039247	lncRNA	67	36	5	26	0.61	61.19	38.81	5	143226469
	ENSACAG00000040762	lncRNA	74	48	3	23	0.69	68.92	31.08	6	1361458
	ENSACAG00000034659	lncRNA	52	27	15	10	0.81	80.77	19.23	3	70665775
	ENSACAG00000035846	lncRNA	65	42	11	12	0.82	81.54	18.46	4	4.90935e+07
	ENSACAG00000042650	lncRNA	71	40	18	13	0.82	81.69	18.31	2	7.35686e+07
	ENSACAG00000036676	lncRNA	62	33	7	22	0.65	64.52	35.48	1	8.83513e+07
	ENSACAG00000040478	lncRNA	70	38	8	24	0.66	65.71	34.29	6	46468718
	ENSACAG00000044391	lncRNA	64	36	15	13	0.8	79.69	20.31	3	113345337
	ENSACAG00000042958	lncRNA	77	50	12	15	0.81	80.52	19.48	1	30963501
	ENSACAG00000043241	lncRNA	63	45	8	10	0.84	84.13	15.87	1	245867624
	ENSACAG00000040020	lncRNA	63	41	13	9	0.86	85.71	14.29	5	139101406
	ENSACAG00000041436	lncRNA	74	59	7	8	0.89	89.19	10.81	1	1.26064e+08
	ENSACAG00000037994	lncRNA	71	56	8	7	0.9	90.14	9.86	2	109770920
	ENSACAG00000035015	lncRNA	61	23	14	24	0.61	60.66	39.34	1	52799951
	ENSACAG00000032895	lncRNA	65	34	8	23	0.65	64.62	35.38	6	65968528
	ENSACAG00000045365	lncRNA	64	28	20	16	0.75	75	25	1	1.20127e+08
	ENSACAG00000034930	lncRNA	80	47	14	19	0.76	76.25	23.75	2	9.79216e+07
	ENSACAG00000035984	lncRNA	70	42	12	16	0.77	77.14	22.86	4	2.18953e+07
	ENSACAG00000040168	lncRNA	75	40	20	15	0.8	80	20	1	25524794
	ENSACAG00000043028	lncRNA	75	56	7	12	0.84	84	16	1	2.25137e+08
	ENSACAG00000003481	lncRNA	70	35	15	20	0.71	71.43	28.57	3	99835661
	ENSACAG00000037159	lncRNA	78	57	10	11	0.86	85.9	14.1	2	2.62368e+07
	ENSACAG00000041746	lncRNA	69	43	0	26	0.62	62.32	37.68	2	1.40807e+07
	ENSACAG00000044628	lncRNA	63	39	11	13	0.79	79.37	20.63	1	15533754
	ENSACAG00000043632	lncRNA	56	31	6	19	0.66	66.07	33.93	2	191820317
	ENSACAG00000036446	lncRNA	57	32	7	18	0.68	68.42	31.58	1	1.39857e+08
	ENSACAG00000043664	lncRNA	58	33	13	12	0.79	79.31	20.69	1	173012808
	ENSACAG00000045431	lncRNA	63	52	5	6	0.9	90.48	9.52	4	47665197
	ENSACAG00000039287	lncRNA	72	40	18	14	0.81	80.56	19.44	3	83620519
	ENSACAG00000037433	lncRNA	62	46	11	5	0.92	91.94	8.06	2	1.8587e+08
	ENSACAG00000045212	lncRNA	70	52	9	9	0.87	87.14	12.86	4	3.27344e+07
	ENSACAG00000042842	lncRNA	66	48	11	7	0.89	89.39	10.61	3	1.378e+08
	ENSACAG00000040304	lncRNA	65	41	5	19	0.71	70.77	29.23	2	9.40928e+07
	ENSACAG00000035986	lncRNA	69	39	11	19	0.72	72.46	27.54	3	1.20228e+08
	ENSACAG00000040010	lncRNA	65	30	23	12	0.82	81.54	18.46	1	25887223
	ENSACAG00000044660	lncRNA	66	50	4	12	0.82	81.82	18.18	2	28673644
	ENSACAG00000045592	lncRNA	50	25	16	9	0.82	82	18	2	8.69786e+07
	ENSACAG00000043517	lncRNA	64	33	12	19	0.7	70.31	29.69	5	97723880
	ENSACAG00000040086	lncRNA	62	35	16	11	0.82	82.26	17.74	2	1.81114e+08
	ENSACAG00000043951	lncRNA	63	40	5	18	0.71	71.43	28.57	3	1.02175e+08
	ENSACAG00000036913	lncRNA	67	43	23	1	0.99	98.51	1.49	1	153639018
	ENSACAG00000035326	lncRNA	56	28	10	18	0.68	67.86	32.14	5	4505956
	ENSACAG00000042331	lncRNA	55	29	16	10	0.82	81.82	18.18	1	129911537
	ENSACAG00000034948	lncRNA	67	47	9	11	0.84	83.58	16.42	6	6.02639e+07
	ENSACAG00000041379	lncRNA	48	25	6	17	0.65	64.58	35.42	2	169509730
	ENSACAG00000030823	lncRNA	56	34	7	15	0.73	73.21	26.79	3	1.84376e+08
	ENSACAG00000039135	lncRNA	60	25	22	13	0.78	78.33	21.67	3	88163056
	ENSACAG00000040843	lncRNA	49	26	4	19	0.61	61.22	38.78	6	67858210
	ENSACAG00000040552	lncRNA	54	17	18	19	0.65	64.81	35.19	5	4.55758e+07
	ENSACAG00000038261	lncRNA	53	33	4	16	0.7	69.81	30.19	5	1.8206e+06
	ENSACAG00000041477	lncRNA	53	29	15	9	0.83	83.02	16.98	1	15715771
	ENSACAG00000042653	lncRNA	51	34	7	10	0.8	80.39	19.61	2	7.48369e+07
	ENSACAG00000045553	lncRNA	60	44	9	7	0.88	88.33	11.67	3	167649110
	ENSACAG00000039295	lncRNA	60	38	9	13	0.78	78.33	21.67	3	102162277
	ENSACAG00000036231	lncRNA	52	26	9	17	0.67	67.31	32.69	4	9.24391e+07
	ENSACAG00000039887	lncRNA	56	32	9	15	0.73	73.21	26.79	4	20007074
	ENSACAG00000042453	lncRNA	62	42	6	14	0.77	77.42	22.58	4	1.33689e+08
	ENSACAG00000043512	lncRNA	54	37	6	11	0.8	79.63	20.37	2	56307349
	ENSACAG00000040689	lncRNA	56	41	5	10	0.82	82.14	17.86	6	17345811
	ENSACAG00000035235	lncRNA	57	42	5	10	0.82	82.46	17.54	1	3.53406e+07
	ENSACAG00000036020	lncRNA	50	26	17	7	0.86	86	14	1	1.4917e+08
	ENSACAG00000043582	lncRNA	57	35	15	7	0.88	87.72	12.28	5	8.27201e+07
	ENSACAG00000031045	lncRNA	60	31	6	23	0.62	61.67	38.33	4	1.5295e+08
	ENSACAG00000043310	lncRNA	59	28	12	19	0.68	67.8	32.2	3	28897421
	ENSACAG00000042632	lncRNA	50	30	4	16	0.68	68	32	6	80124053
	ENSACAG00000040886	lncRNA	61	28	14	19	0.69	68.85	31.15	1	8054865
	ENSACAG00000037140	lncRNA	54	26	12	16	0.7	70.37	29.63	1	1.02356e+08
	ENSACAG00000041508	lncRNA	55	27	12	16	0.71	70.91	29.09	1	8.66457e+07
	ENSACAG00000037474	lncRNA	57	32	10	15	0.74	73.68	26.32	1	2.17481e+08
	ENSACAG00000033355	lncRNA	59	40	6	13	0.78	77.97	22.03	3	54324818
	ENSACAG00000040164	lncRNA	60	41	6	13	0.78	78.33	21.67	1	60120231
	ENSACAG00000036038	lncRNA	48	28	14	6	0.88	87.5	12.5	1	24814361
	ENSACAG00000035217	lncRNA	54	36	1	17	0.69	68.52	31.48	3	198274614
	ENSACAG00000045191	lncRNA	57	32	10	15	0.74	73.68	26.32	3	8.21136e+07
	ENSACAG00000041879	lncRNA	54	26	15	13	0.76	75.93	24.07	1	228373748
	ENSACAG00000040582	lncRNA	39	22	8	9	0.77	76.92	23.08	1	5.81611e+07
	ENSACAG00000041650	lncRNA	42	16	10	16	0.62	61.9	38.1	3	5.37257e+07
	ENSACAG00000042819	lncRNA	38	18	6	14	0.63	63.16	36.84	1	85132571
	ENSACAG00000035009	lncRNA	57	44	9	4	0.93	92.98	7.02	1	175577223
	ENSACAG00000039560	lncRNA	59	31	13	15	0.75	74.58	25.42	6	16752137
	ENSACAG00000036207	lncRNA	60	36	14	10	0.83	83.33	16.67	1	46973356
	ENSACAG00000043071	lncRNA	53	40	4	9	0.83	83.02	16.98	1	187278302
	ENSACAG00000037366	lncRNA	44	18	9	17	0.61	61.36	38.64	3	118608289
	ENSACAG00000037970	lncRNA	53	24	12	17	0.68	67.92	32.08	4	3.38274e+07
	ENSACAG00000041594	lncRNA	51	34	5	12	0.76	76.47	23.53	1	94734292
	ENSACAG00000037681	lncRNA	40	27	10	3	0.93	92.5	7.5	1	94682478
	ENSACAG00000041359	lncRNA	53	26	11	16	0.7	69.81	30.19	1	1.95562e+08
	ENSACAG00000035151	lncRNA	54	31	13	10	0.81	81.48	18.52	2	5.74017e+07
	ENSACAG00000036642	lncRNA	53	41	3	9	0.83	83.02	16.98	5	84843671
	ENSACAG00000040819	lncRNA	44	18	10	16	0.64	63.64	36.36	3	7.55096e+07
	ENSACAG00000034455	lncRNA	43	25	4	14	0.67	67.44	32.56	2	1.90303e+08
	ENSACAG00000037269	lncRNA	53	28	12	13	0.75	75.47	24.53	2	1.60153e+08
	ENSACAG00000039119	lncRNA	51	29	4	18	0.65	64.71	35.29	6	1.33311e+07
	ENSACAG00000041593	lncRNA	50	36	9	5	0.9	90	10	2	1.95176e+07
	ENSACAG00000043233	lncRNA	48	25	9	14	0.71	70.83	29.17	3	1.48013e+08
	ENSACAG00000043579	lncRNA	47	14	20	13	0.72	72.34	27.66	3	13699021
	ENSACAG00000031872	lncRNA	40	24	7	9	0.78	77.5	22.5	1	94766323
	ENSACAG00000044242	lncRNA	39	15	9	15	0.62	61.54	38.46	3	4.68531e+07
	ENSACAG00000035955	lncRNA	36	20	5	11	0.69	69.44	30.56	5	28729834
	ENSACAG00000040709	lncRNA	51	21	15	15	0.71	70.59	29.41	1	9.56057e+07
	ENSACAG00000043715	lncRNA	48	22	12	14	0.71	70.83	29.17	3	130649278
	ENSACAG00000034944	lncRNA	46	32	9	5	0.89	89.13	10.87	1	2.2547e+08
	ENSACAG00000040296	lncRNA	39	18	17	4	0.9	89.74	10.26	1	167893730
	ENSACAG00000034979	lncRNA	53	42	6	5	0.91	90.57	9.43	2	47827221
	ENSACAG00000040341	lncRNA	44	22	9	13	0.7	70.45	29.55	4	4.4389e+07
	ENSACAG00000035492	lncRNA	36	27	1	8	0.78	77.78	22.22	5	693792
	ENSACAG00000035623	lncRNA	41	34	2	5	0.88	87.8	12.2	2	97669707
	ENSACAG00000037967	lncRNA	44	27	7	10	0.77	77.27	22.73	5	1.12497e+08
	ENSACAG00000039906	lncRNA	47	32	7	8	0.83	82.98	17.02	2	7.96987e+07
	ENSACAG00000037866	lncRNA	42	27	5	10	0.76	76.19	23.81	1	92274317
	ENSACAG00000039713	lncRNA	39	21	3	15	0.62	61.54	38.46	5	40366550
	ENSACAG00000034696	lncRNA	37	15	8	14	0.62	62.16	37.84	4	1.50817e+08
	ENSACAG00000042235	lncRNA	46	27	3	16	0.65	65.22	34.78	2	164570831
	ENSACAG00000045043	lncRNA	39	13	14	12	0.69	69.23	30.77	1	1.7117e+08
	ENSACAG00000045545	lncRNA	42	17	13	12	0.71	71.43	28.57	1	5.14166e+07
	ENSACAG00000036070	lncRNA	44	30	4	10	0.77	77.27	22.73	1	49629335
	ENSACAG00000042390	lncRNA	40	28	4	8	0.8	80	20	4	1.33149e+08
	ENSACAG00000042730	lncRNA	40	36	0	4	0.9	90	10	2	68055148
	ENSACAG00000041174	lncRNA	41	24	8	9	0.78	78.05	21.95	2	58397388
	ENSACAG00000035810	lncRNA	41	25	6	10	0.76	75.61	24.39	2	1.37757e+08
	ENSACAG00000044709	lncRNA	38	25	5	8	0.79	78.95	21.05	2	1.11654e+08
	ID	Class	Frequency of contacts	Cis-proximal	Cis-distal	Trans	CIF chr1-6	%cis	%trans	Chromosome	CHR
	ENSACAG00000042542	lncRNA	974	63	9	902	0.23	72	7.39	92.61	GL343193.1	Unassembled scaffold
	ENSACAG00000043678	lncRNA	883	296	40	547	0.24	336	38.05	61.95	GL343193.1	Unassembled scaffold
	ENSACAG00000044220	lncRNA	753	378	30	345	0.39	408	54.18	45.82	GL343193.1	Unassembled scaffold
	ENSACAG00000038304	lncRNA	720	266	41	413	0.29	307	42.64	57.36	GL343193.1	Unassembled scaffold
	ENSACAG00000044502	lncRNA	714	366	53	295	0.3	419	58.68	41.32	GL343193.1	Unassembled scaffold
	ENSACAG00000039877	lncRNA	535	260	18	257	0.25	278	51.96	48.04	GL343193.1	Unassembled scaffold
	ENSACAG00000042082	lncRNA	360	185	17	158	0.25	202	56.11	43.89	GL343193.1	Unassembled scaffold
	ENSACAG00000038055	lncRNA	332	116	47	169	0.36	163	49.1	50.9	GL343193.1	Unassembled scaffold
	ENSACAG00000032003	lncRNA	293	120	22	151	0.3	142	48.46	51.54	GL343193.1	Unassembled scaffold
	ENSACAG00000036328	lncRNA	235	73	15	147	0.27	88	37.45	62.55	GL343193.1	Unassembled scaffold
	ENSACAG00000039783	lncRNA	191	79	8	104	0.41	87	45.55	54.45	GL343193.1	Unassembled scaffold
	ENSACAG00000045020	lncRNA	168	65	3	100	0.47	68	40.48	59.52	GL343193.1	Unassembled scaffold
	ENSACAG00000035964	lncRNA	160	80	7	73	0.43	87	54.38	45.63	GL343193.1	Unassembled scaffold
	ENSACAG00000040631	lncRNA	101	9	2	90	0.51	11	10.89	89.11	GL343193.1	Unassembled scaffold
	ENSACAG00000040366	lncRNA	88	41	1	46	0.29	42	47.73	52.27	GL343193.1	Unassembled scaffold
	ENSACAG00000038353	lncRNA	81	25	5	51	0.41	30	37.04	62.96	GL343193.1	Unassembled scaffold
	ENSACAG00000022221	lncRNA	52	14	0	38	0.56	14	26.92	73.08	GL343193.1	Unassembled scaffold
	ENSACAG00000038893	lncRNA	3451	1232	144	2075	0.28	1376	39.87	60.13	GL343194.1	Unassembled scaffold
	ENSACAG00000044685	lncRNA	2706	1272	123	1311	0.25	1395	51.55	48.45	GL343194.1	Unassembled scaffold
	ENSACAG00000045318	lncRNA	1902	899	75	928	0.28	974	51.21	48.79	GL343194.1	Unassembled scaffold
	ENSACAG00000039686	lncRNA	1447	604	53	790	0.3	657	45.4	54.6	GL343194.1	Unassembled scaffold
	ENSACAG00000040362	lncRNA	1187	560	72	555	0.28	632	53.24	46.76	GL343194.1	Unassembled scaffold
	ENSACAG00000033362	lncRNA	1067	339	40	688	0.26	379	35.52	64.48	GL343194.1	Unassembled scaffold
	ENSACAG00000042316	lncRNA	851	295	30	526	0.23	325	38.19	61.81	GL343194.1	Unassembled scaffold
	ENSACAG00000036866	lncRNA	554	251	18	285	0.36	269	48.56	51.44	GL343194.1	Unassembled scaffold
	ENSACAG00000039999	lncRNA	533	176	17	340	0.32	193	36.21	63.79	GL343194.1	Unassembled scaffold
	ENSACAG00000044018	lncRNA	454	175	23	256	0.28	198	43.61	56.39	GL343194.1	Unassembled scaffold
	ENSACAG00000036080	lncRNA	452	209	33	210	0.27	242	53.54	46.46	GL343194.1	Unassembled scaffold
	ENSACAG00000042551	lncRNA	450	190	17	243	0.25	207	46	54	GL343194.1	Unassembled scaffold
	ENSACAG00000037249	lncRNA	391	200	23	168	0.25	223	57.03	42.97	GL343194.1	Unassembled scaffold
	ENSACAG00000038158	lncRNA	387	161	22	204	0.29	183	47.29	52.71	GL343194.1	Unassembled scaffold
	ENSACAG00000035789	lncRNA	218	89	12	117	0.34	101	46.33	53.67	GL343194.1	Unassembled scaffold
	ENSACAG00000032046	lncRNA	216	14	0	202	0.42	14	6.48	93.52	GL343194.1	Unassembled scaffold
	ENSACAG00000035883	lncRNA	211	67	12	132	0.3	79	37.44	62.56	GL343194.1	Unassembled scaffold
	ENSACAG00000041558	lncRNA	198	79	4	115	0.25	83	41.92	58.08	GL343194.1	Unassembled scaffold
	ENSACAG00000031501	lncRNA	191	76	2	113	0.29	78	40.84	59.16	GL343194.1	Unassembled scaffold
	ENSACAG00000031454	lncRNA	128	64	2	62	0.35	66	51.56	48.44	GL343194.1	Unassembled scaffold
	ENSACAG00000045535	lncRNA	118	66	0	52	0.41	66	55.93	44.07	GL343194.1	Unassembled scaffold
	ENSACAG00000040670	lncRNA	110	28	4	78	0.24	32	29.09	70.91	GL343194.1	Unassembled scaffold
	ENSACAG00000039136	lncRNA	104	48	6	50	0.3	54	51.92	48.08	GL343194.1	Unassembled scaffold
	ENSACAG00000042524	lncRNA	84	27	3	54	0.35	30	35.71	64.29	GL343194.1	Unassembled scaffold
	ENSACAG00000040385	lncRNA	74	24	6	44	0.34	30	40.54	59.46	GL343194.1	Unassembled scaffold
	ENSACAG00000043934	lncRNA	68	18	1	49	0.68	19	27.94	72.06	GL343194.1	Unassembled scaffold
	ENSACAG00000036747	lncRNA	63	18	0	45	0.43	18	28.57	71.43	GL343194.1	Unassembled scaffold
	ENSACAG00000043372	lncRNA	61	1	0	60	0.37	1	1.64	98.36	GL343194.1	Unassembled scaffold
	ENSACAG00000038645	lncRNA	60	19	3	38	0.38	22	36.67	63.33	GL343194.1	Unassembled scaffold
	ENSACAG00000037153	lncRNA	1226	378	33	815	0.27	411	33.52	66.48	GL343195.1	Unassembled scaffold
	ENSACAG00000041580	lncRNA	530	202	22	306	0.27	224	42.26	57.74	GL343195.1	Unassembled scaffold
	ENSACAG00000030278	lncRNA	400	189	21	190	0.26	210	52.5	47.5	GL343195.1	Unassembled scaffold
	ENSACAG00000035563	lncRNA	118	36	4	78	0.26	40	33.9	66.1	GL343195.1	Unassembled scaffold
	ENSACAG00000042414	lncRNA	112	29	20	63	0.31	49	43.75	56.25	GL343195.1	Unassembled scaffold
	ENSACAG00000029145	lncRNA	103	1	1	101	0.44	2	1.94	98.06	GL343195.1	Unassembled scaffold
	ENSACAG00000035771	lncRNA	1039	160	0	879	0.24	160	15.4	84.6	GL343196.1	Unassembled scaffold
	ENSACAG00000037628	lncRNA	567	43	14	510	0.28	57	10.05	89.95	GL343196.1	Unassembled scaffold
	ENSACAG00000037730	lncRNA	450	257	16	177	0.24	273	60.67	39.33	GL343196.1	Unassembled scaffold
	ENSACAG00000042922	lncRNA	408	175	7	226	0.28	182	44.61	55.39	GL343196.1	Unassembled scaffold
	ENSACAG00000037821	lncRNA	397	119	8	270	0.3	127	31.99	68.01	GL343196.1	Unassembled scaffold
	ENSACAG00000044642	lncRNA	376	177	5	194	0.23	182	48.4	51.6	GL343196.1	Unassembled scaffold
	ENSACAG00000043773	lncRNA	290	86	11	193	0.23	97	33.45	66.55	GL343196.1	Unassembled scaffold
	ENSACAG00000041530	lncRNA	207	73	8	126	0.36	81	39.13	60.87	GL343196.1	Unassembled scaffold
	ENSACAG00000039243	lncRNA	182	91	11	80	0.32	102	56.04	43.96	GL343196.1	Unassembled scaffold
	ENSACAG00000031197	lncRNA	55	31	0	24	0.59	31	56.36	43.64	GL343196.1	Unassembled scaffold
	ENSACAG00000044401	lncRNA	2540	141	15	2384	0.3	156	6.14	93.86	GL343197.1	Unassembled scaffold
	ENSACAG00000042523	lncRNA	1196	395	23	778	0.3	418	34.95	65.05	GL343197.1	Unassembled scaffold
	ENSACAG00000041272	lncRNA	1185	354	45	786	0.25	399	33.67	66.33	GL343197.1	Unassembled scaffold
	ENSACAG00000041347	lncRNA	1017	290	14	713	0.29	304	29.89	70.11	GL343197.1	Unassembled scaffold
	ENSACAG00000038703	lncRNA	779	178	14	587	0.23	192	24.65	75.35	GL343197.1	Unassembled scaffold
	ENSACAG00000036758	lncRNA	670	243	27	400	0.23	270	40.3	59.7	GL343197.1	Unassembled scaffold
	ENSACAG00000039271	lncRNA	546	140	10	396	0.23	150	27.47	72.53	GL343197.1	Unassembled scaffold
	ENSACAG00000034919	lncRNA	526	210	14	302	0.3	224	42.59	57.41	GL343197.1	Unassembled scaffold
	ENSACAG00000037364	lncRNA	514	155	17	342	0.31	172	33.46	66.54	GL343197.1	Unassembled scaffold
	ENSACAG00000043907	lncRNA	495	157	18	320	0.24	175	35.35	64.65	GL343197.1	Unassembled scaffold
	ENSACAG00000038221	lncRNA	492	135	40	317	0.28	175	35.57	64.43	GL343197.1	Unassembled scaffold
	ENSACAG00000039607	lncRNA	421	87	13	321	0.27	100	23.75	76.25	GL343197.1	Unassembled scaffold
	ENSACAG00000040629	lncRNA	391	166	2	223	0.27	168	42.97	57.03	GL343197.1	Unassembled scaffold
	ENSACAG00000036929	lncRNA	384	109	5	270	0.27	114	29.69	70.31	GL343197.1	Unassembled scaffold
	ENSACAG00000039449	lncRNA	353	150	17	186	0.33	167	47.31	52.69	GL343197.1	Unassembled scaffold
	ENSACAG00000039911	lncRNA	330	95	13	222	0.24	108	32.73	67.27	GL343197.1	Unassembled scaffold
	ENSACAG00000042545	lncRNA	257	117	4	136	0.24	121	47.08	52.92	GL343197.1	Unassembled scaffold
	ENSACAG00000044524	lncRNA	220	100	10	110	0.35	110	50	50	GL343197.1	Unassembled scaffold
	ENSACAG00000038419	lncRNA	206	97	9	100	0.39	106	51.46	48.54	GL343197.1	Unassembled scaffold
	ENSACAG00000037554	lncRNA	186	71	2	113	0.29	73	39.25	60.75	GL343197.1	Unassembled scaffold
	ENSACAG00000038662	lncRNA	186	66	11	109	0.27	77	41.4	58.6	GL343197.1	Unassembled scaffold
	ENSACAG00000042136	lncRNA	149	39	4	106	0.23	43	28.86	71.14	GL343197.1	Unassembled scaffold
	ENSACAG00000040087	lncRNA	138	38	2	98	0.28	40	28.99	71.01	GL343197.1	Unassembled scaffold
	ENSACAG00000034726	lncRNA	125	66	3	56	0.29	69	55.2	44.8	GL343197.1	Unassembled scaffold
	ENSACAG00000041389	lncRNA	110	28	3	79	0.42	31	28.18	71.82	GL343197.1	Unassembled scaffold
	ENSACAG00000036126	lncRNA	107	29	2	76	0.24	31	28.97	71.03	GL343197.1	Unassembled scaffold
	ENSACAG00000041256	lncRNA	81	22	0	59	0.36	22	27.16	72.84	GL343197.1	Unassembled scaffold
	ENSACAG00000040294	lncRNA	62	23	1	38	0.38	24	38.71	61.29	GL343197.1	Unassembled scaffold
	ENSACAG00000041072	lncRNA	62	25	2	35	0.47	27	43.55	56.45	GL343197.1	Unassembled scaffold
	ENSACAG00000043859	lncRNA	1992	278	35	1679	0.24	313	15.71	84.29	GL343198.1	Unassembled scaffold
	ENSACAG00000044773	lncRNA	971	404	43	524	0.25	447	46.04	53.96	GL343198.1	Unassembled scaffold
	ENSACAG00000034969	lncRNA	949	340	18	591	0.26	358	37.72	62.28	GL343198.1	Unassembled scaffold
	ENSACAG00000038781	lncRNA	755	307	43	405	0.32	350	46.36	53.64	GL343198.1	Unassembled scaffold
	ENSACAG00000033414	lncRNA	604	229	11	364	0.31	240	39.74	60.26	GL343198.1	Unassembled scaffold
	ENSACAG00000031842	lncRNA	587	115	11	461	0.27	126	21.47	78.53	GL343198.1	Unassembled scaffold
	ENSACAG00000037331	lncRNA	468	230	23	215	0.33	253	54.06	45.94	GL343198.1	Unassembled scaffold
	ENSACAG00000037751	lncRNA	370	160	4	206	0.28	164	44.32	55.68	GL343198.1	Unassembled scaffold
	ENSACAG00000040971	lncRNA	359	174	11	174	0.32	185	51.53	48.47	GL343198.1	Unassembled scaffold
	ENSACAG00000044020	lncRNA	289	75	30	184	0.3	105	36.33	63.67	GL343198.1	Unassembled scaffold
	ENSACAG00000045098	lncRNA	238	76	13	149	0.3	89	37.39	62.61	GL343198.1	Unassembled scaffold
	ENSACAG00000041416	lncRNA	232	101	9	122	0.29	110	47.41	52.59	GL343198.1	Unassembled scaffold
	ENSACAG00000036317	lncRNA	209	56	3	150	0.33	59	28.23	71.77	GL343198.1	Unassembled scaffold
	ENSACAG00000035416	lncRNA	189	82	1	106	0.37	83	43.92	56.08	GL343198.1	Unassembled scaffold
	ENSACAG00000043434	lncRNA	185	38	4	143	0.32	42	22.7	77.3	GL343198.1	Unassembled scaffold
	ENSACAG00000041818	lncRNA	183	43	6	134	0.35	49	26.78	73.22	GL343198.1	Unassembled scaffold
	ENSACAG00000035391	lncRNA	152	38	8	106	0.34	46	30.26	69.74	GL343198.1	Unassembled scaffold
	ENSACAG00000040113	lncRNA	149	24	7	118	0.23	31	20.81	79.19	GL343198.1	Unassembled scaffold
	ENSACAG00000045391	lncRNA	107	22	3	82	0.36	25	23.36	76.64	GL343198.1	Unassembled scaffold
	ENSACAG00000036407	lncRNA	93	0	2	91	0.31	2	2.15	97.85	GL343198.1	Unassembled scaffold
	ENSACAG00000042808	lncRNA	82	57	3	22	0.43	60	73.17	26.83	GL343198.1	Unassembled scaffold
	ENSACAG00000041916	lncRNA	80	31	5	44	0.4	36	45	55	GL343198.1	Unassembled scaffold
	ENSACAG00000040644	lncRNA	75	22	4	49	0.24	26	34.67	65.33	GL343198.1	Unassembled scaffold
	ENSACAG00000041839	lncRNA	73	31	1	41	0.37	32	43.84	56.16	GL343198.1	Unassembled scaffold
	ENSACAG00000036843	lncRNA	68	18	2	48	0.31	20	29.41	70.59	GL343198.1	Unassembled scaffold
	ENSACAG00000040666	lncRNA	55	34	1	20	0.38	35	63.64	36.36	GL343198.1	Unassembled scaffold
	ENSACAG00000041239	lncRNA	1076	456	49	571	0.28	505	46.93	53.07	GL343199.1	Unassembled scaffold
	ENSACAG00000035325	lncRNA	566	208	15	343	0.2	223	39.4	60.6	GL343199.1	Unassembled scaffold
	ENSACAG00000039585	lncRNA	554	269	12	273	0.28	281	50.72	49.28	GL343199.1	Unassembled scaffold
	ENSACAG00000043898	lncRNA	504	139	5	360	0.24	144	28.57	71.43	GL343199.1	Unassembled scaffold
	ENSACAG00000043179	lncRNA	399	165	17	217	0.31	182	45.61	54.39	GL343199.1	Unassembled scaffold
	ENSACAG00000033644	lncRNA	269	70	7	192	0.23	77	28.62	71.38	GL343199.1	Unassembled scaffold
	ENSACAG00000043494	lncRNA	247	106	6	135	0.36	112	45.34	54.66	GL343199.1	Unassembled scaffold
	ENSACAG00000040541	lncRNA	236	114	17	105	0.27	131	55.51	44.49	GL343199.1	Unassembled scaffold
	ENSACAG00000042547	lncRNA	214	66	4	144	0.36	70	32.71	67.29	GL343199.1	Unassembled scaffold
	ENSACAG00000039613	lncRNA	188	83	9	96	0.37	92	48.94	51.06	GL343199.1	Unassembled scaffold
	ENSACAG00000044124	lncRNA	170	92	2	76	0.36	94	55.29	44.71	GL343199.1	Unassembled scaffold
	ENSACAG00000043543	lncRNA	162	22	1	139	0.25	23	14.2	85.8	GL343199.1	Unassembled scaffold
	ENSACAG00000045400	lncRNA	113	45	7	61	0.35	52	46.02	53.98	GL343199.1	Unassembled scaffold
	ENSACAG00000040867	lncRNA	74	27	7	40	0.45	34	45.95	54.05	GL343199.1	Unassembled scaffold
	ENSACAG00000034854	lncRNA	60	38	0	22	0.4	38	63.33	36.67	GL343199.1	Unassembled scaffold
	ENSACAG00000044576	lncRNA	2875	1471	101	1303	0.39	1572	54.68	45.32	GL343200.1	Unassembled scaffold
	ENSACAG00000028960	lncRNA	1361	595	36	730	0.39	631	46.36	53.64	GL343200.1	Unassembled scaffold
	ENSACAG00000038165	lncRNA	1299	422	37	840	0.39	459	35.33	64.67	GL343200.1	Unassembled scaffold
	ENSACAG00000042939	lncRNA	862	361	32	469	0.41	393	45.59	54.41	GL343200.1	Unassembled scaffold
	ENSACAG00000035435	lncRNA	448	150	24	274	0.49	174	38.84	61.16	GL343200.1	Unassembled scaffold
	ENSACAG00000034586	lncRNA	255	115	19	121	0.46	134	52.55	47.45	GL343200.1	Unassembled scaffold
	ENSACAG00000032274	lncRNA	113	44	6	63	0.42	50	44.25	55.75	GL343200.1	Unassembled scaffold
	ENSACAG00000045109	lncRNA	78	48	5	25	0.78	53	67.95	32.05	GL343200.1	Unassembled scaffold
	ENSACAG00000042508	lncRNA	62	18	2	42	0.34	20	32.26	67.74	GL343200.1	Unassembled scaffold
	ENSACAG00000034256	lncRNA	1742	482	171	1089	0.27	653	37.49	62.51	GL343201.1	Unassembled scaffold
	ENSACAG00000034666	lncRNA	1007	272	17	718	0.26	289	28.7	71.3	GL343201.1	Unassembled scaffold
	ENSACAG00000036445	lncRNA	565	216	19	330	0.3	235	41.59	58.41	GL343201.1	Unassembled scaffold
	ENSACAG00000044491	lncRNA	393	209	9	175	0.37	218	55.47	44.53	GL343201.1	Unassembled scaffold
	ENSACAG00000042803	lncRNA	244	86	5	153	0.27	91	37.3	62.7	GL343201.1	Unassembled scaffold
	ENSACAG00000038539	lncRNA	123	51	5	67	0.31	56	45.53	54.47	GL343201.1	Unassembled scaffold
	ENSACAG00000043989	lncRNA	117	49	2	66	0.31	51	43.59	56.41	GL343201.1	Unassembled scaffold
	ENSACAG00000043145	lncRNA	107	34	3	70	0.3	37	34.58	65.42	GL343201.1	Unassembled scaffold
	ENSACAG00000036974	lncRNA	100	40	8	52	0.36	48	48	52	GL343201.1	Unassembled scaffold
	ENSACAG00000030685	lncRNA	63	45	0	18	0.39	45	71.43	28.57	GL343201.1	Unassembled scaffold
	ENSACAG00000032656	lncRNA	2429	816	48	1565	0.25	864	35.57	64.43	GL343202.1	Unassembled scaffold
	ENSACAG00000043527	lncRNA	1693	439	16	1238	0.26	455	26.88	73.12	GL343202.1	Unassembled scaffold
	ENSACAG00000038726	lncRNA	300	108	1	191	0.27	109	36.33	63.67	GL343202.1	Unassembled scaffold
	ENSACAG00000045340	lncRNA	168	95	5	68	0.31	100	59.52	40.48	GL343202.1	Unassembled scaffold
	ENSACAG00000041407	lncRNA	157	73	3	81	0.32	76	48.41	51.59	GL343202.1	Unassembled scaffold
	ENSACAG00000041101	lncRNA	156	74	17	65	0.39	91	58.33	41.67	GL343202.1	Unassembled scaffold
	ENSACAG00000037098	lncRNA	122	30	14	78	0.38	44	36.07	63.93	GL343202.1	Unassembled scaffold
	ENSACAG00000039718	lncRNA	120	23	0	97	0.4	23	19.17	80.83	GL343202.1	Unassembled scaffold
	ENSACAG00000038364	lncRNA	100	2	0	98	0.3	2	2	98	GL343202.1	Unassembled scaffold
	ENSACAG00000039192	lncRNA	55	16	7	32	0.48	23	41.82	58.18	GL343202.1	Unassembled scaffold
	ENSACAG00000041847	lncRNA	1089	359	33	697	0.3	392	36	64	GL343203.1	Unassembled scaffold
	ENSACAG00000042570	lncRNA	1018	428	24	566	0.26	452	44.4	55.6	GL343203.1	Unassembled scaffold
	ENSACAG00000039828	lncRNA	322	164	13	145	0.3	177	54.97	45.03	GL343203.1	Unassembled scaffold
	ENSACAG00000044357	lncRNA	302	100	5	197	0.32	105	34.77	65.23	GL343203.1	Unassembled scaffold
	ENSACAG00000044178	lncRNA	150	0	0	150	0.29	0	0	100	GL343203.1	Unassembled scaffold
	ENSACAG00000036592	lncRNA	57	23	2	32	0.38	25	43.86	56.14	GL343203.1	Unassembled scaffold
	ENSACAG00000035854	lncRNA	659	158	11	490	0.25	169	25.64	74.36	GL343204.1	Unassembled scaffold
	ENSACAG00000043378	lncRNA	80	21	4	55	0.39	25	31.25	68.75	GL343204.1	Unassembled scaffold
	ENSACAG00000040404	lncRNA	2236	904	103	1229	0.3	1007	45.04	54.96	GL343205.1	Unassembled scaffold
	ENSACAG00000042555	lncRNA	242	115	8	119	0.33	123	50.83	49.17	GL343205.1	Unassembled scaffold
	ENSACAG00000044712	lncRNA	168	68	3	97	0.27	71	42.26	57.74	GL343205.1	Unassembled scaffold
	ENSACAG00000036421	lncRNA	81	21	1	59	0.34	22	27.16	72.84	GL343205.1	Unassembled scaffold
	ENSACAG00000039777	lncRNA	2364	347	47	1970	0.28	394	16.67	83.33	GL343206.1	Unassembled scaffold
	ENSACAG00000039616	lncRNA	929	327	13	589	0.28	340	36.6	63.4	GL343206.1	Unassembled scaffold
	ENSACAG00000044733	lncRNA	228	111	1	116	0.28	112	49.12	50.88	GL343206.1	Unassembled scaffold
	ENSACAG00000043505	lncRNA	208	47	3	158	0.28	50	24.04	75.96	GL343206.1	Unassembled scaffold
	ENSACAG00000035773	lncRNA	195	65	5	125	0.29	70	35.9	64.1	GL343206.1	Unassembled scaffold
	ENSACAG00000039372	lncRNA	96	18	8	70	0.58	26	27.08	72.92	GL343206.1	Unassembled scaffold
	ENSACAG00000034789	lncRNA	86	59	0	27	0.27	59	68.6	31.4	GL343206.1	Unassembled scaffold
	ENSACAG00000039053	lncRNA	67	16	6	45	0.38	22	32.84	67.16	GL343206.1	Unassembled scaffold
	ENSACAG00000045281	lncRNA	192	71	4	117	0.4	75	39.06	60.94	GL343208.1	Unassembled scaffold
	ENSACAG00000034756	lncRNA	108	51	1	56	0.33	52	48.15	51.85	GL343208.1	Unassembled scaffold
	ENSACAG00000036105	lncRNA	104	35	0	69	0.25	35	33.65	66.35	GL343208.1	Unassembled scaffold
	ENSACAG00000043342	lncRNA	498	137	14	347	0.2	151	30.32	69.68	GL343209.1	Unassembled scaffold
	ENSACAG00000041249	lncRNA	410	141	13	256	0.27	154	37.56	62.44	GL343209.1	Unassembled scaffold
	ENSACAG00000044971	lncRNA	372	94	8	270	0.25	102	27.42	72.58	GL343209.1	Unassembled scaffold
	ENSACAG00000040696	lncRNA	1036	384	38	614	0.3	422	40.73	59.27	GL343210.1	Unassembled scaffold
	ENSACAG00000035321	lncRNA	483	194	17	272	0.25	211	43.69	56.31	GL343210.1	Unassembled scaffold
	ENSACAG00000035051	lncRNA	368	41	3	324	0.27	44	11.96	88.04	GL343210.1	Unassembled scaffold
	ENSACAG00000038654	lncRNA	321	141	12	168	0.28	153	47.66	52.34	GL343210.1	Unassembled scaffold
	ENSACAG00000040560	lncRNA	201	64	22	115	0.28	86	42.79	57.21	GL343210.1	Unassembled scaffold
	ENSACAG00000032147	lncRNA	100	17	3	80	0.38	20	20	80	GL343210.1	Unassembled scaffold
	ENSACAG00000043758	lncRNA	92	35	11	46	0.6	46	50	50	GL343210.1	Unassembled scaffold
	ENSACAG00000044730	lncRNA	1375	545	20	810	0.23	565	41.09	58.91	GL343211.1	Unassembled scaffold
	ENSACAG00000043761	lncRNA	604	171	8	425	0.29	179	29.64	70.36	GL343211.1	Unassembled scaffold
	ENSACAG00000043594	lncRNA	1413	485	42	886	0.26	527	37.3	62.7	GL343212.1	Unassembled scaffold
	ENSACAG00000030737	lncRNA	501	191	16	294	0.31	207	41.32	58.68	GL343212.1	Unassembled scaffold
	ENSACAG00000044916	lncRNA	108	35	1	72	0.31	36	33.33	66.67	GL343212.1	Unassembled scaffold
	ENSACAG00000031513	lncRNA	2321	530	17	1774	0.32	547	23.57	76.43	GL343214.1	Unassembled scaffold
	ENSACAG00000034725	lncRNA	624	209	11	404	0.34	220	35.26	64.74	GL343214.1	Unassembled scaffold
	ENSACAG00000030902	lncRNA	1648	581	46	1021	0.25	627	38.05	61.95	GL343217.1	Unassembled scaffold
	ENSACAG00000037680	lncRNA	1507	704	29	774	0.29	733	48.64	51.36	GL343217.1	Unassembled scaffold
	ENSACAG00000040449	lncRNA	374	91	18	265	0.33	109	29.14	70.86	GL343217.1	Unassembled scaffold
	ENSACAG00000036292	lncRNA	164	69	12	83	0.31	81	49.39	50.61	GL343217.1	Unassembled scaffold
	ENSACAG00000035439	lncRNA	1635	662	19	954	0.26	681	41.65	58.35	GL343218.1	Unassembled scaffold
	ENSACAG00000036001	lncRNA	764	365	8	391	0.26	373	48.82	51.18	GL343218.1	Unassembled scaffold
	ENSACAG00000042071	lncRNA	285	93	12	180	0.29	105	36.84	63.16	GL343218.1	Unassembled scaffold
	ENSACAG00000038206	lncRNA	52	13	2	37	0.34	15	28.85	71.15	GL343218.1	Unassembled scaffold
	ENSACAG00000033686	lncRNA	394	150	6	238	0.29	156	39.59	60.41	GL343219.1	Unassembled scaffold
	ENSACAG00000041736	lncRNA	315	123	22	170	0.29	145	46.03	53.97	GL343219.1	Unassembled scaffold
	ENSACAG00000034911	lncRNA	181	52	9	120	0.31	61	33.7	66.3	GL343219.1	Unassembled scaffold
	ENSACAG00000043090	lncRNA	144	9	1	134	0.34	10	6.94	93.06	GL343219.1	Unassembled scaffold
	ENSACAG00000042396	lncRNA	68	3	0	65	0.31	3	4.41	95.59	GL343219.1	Unassembled scaffold
	ENSACAG00000040738	lncRNA	294	24	3	267	0.24	27	9.18	90.82	GL343220.1	Unassembled scaffold
	ENSACAG00000035191	lncRNA	79	18	9	52	0.37	27	34.18	65.82	GL343220.1	Unassembled scaffold
	ENSACAG00000044089	lncRNA	75	48	5	22	0.8	53	70.67	29.33	GL343220.1	Unassembled scaffold
	ENSACAG00000044920	lncRNA	58	8	2	48	0.25	10	17.24	82.76	GL343220.1	Unassembled scaffold
	ENSACAG00000040620	lncRNA	649	233	11	405	0.33	244	37.6	62.4	GL343221.1	Unassembled scaffold
	ENSACAG00000038022	lncRNA	385	120	15	250	0.41	135	35.06	64.94	GL343221.1	Unassembled scaffold
	ENSACAG00000043972	lncRNA	96	23	5	68	0.22	28	29.17	70.83	GL343221.1	Unassembled scaffold
	ENSACAG00000039861	lncRNA	1995	718	47	1230	0.24	765	38.35	61.65	GL343222.1	Unassembled scaffold
	ENSACAG00000040677	lncRNA	587	179	11	397	0.26	190	32.37	67.63	GL343222.1	Unassembled scaffold
	ENSACAG00000039932	lncRNA	406	70	2	334	0.23	72	17.73	82.27	GL343222.1	Unassembled scaffold
	ENSACAG00000039041	lncRNA	267	62	2	203	0.19	64	23.97	76.03	GL343222.1	Unassembled scaffold
	ENSACAG00000036549	lncRNA	204	0	0	204	0.3	0	0	100	GL343222.1	Unassembled scaffold
	ENSACAG00000033297	lncRNA	174	35	5	134	0.25	40	22.99	77.01	GL343222.1	Unassembled scaffold
	ENSACAG00000034509	lncRNA	262	48	3	211	0.32	51	19.47	80.53	GL343223.1	Unassembled scaffold
	ENSACAG00000043593	lncRNA	252	74	17	161	0.27	91	36.11	63.89	GL343223.1	Unassembled scaffold
	ENSACAG00000030162	lncRNA	85	37	8	40	0.33	45	52.94	47.06	GL343223.1	Unassembled scaffold
	ENSACAG00000041263	lncRNA	499	133	14	352	0.4	147	29.46	70.54	GL343224.1	Unassembled scaffold
	ENSACAG00000041366	lncRNA	413	193	10	210	0.25	203	49.15	50.85	GL343224.1	Unassembled scaffold
	ENSACAG00000044841	lncRNA	212	36	0	176	0.26	36	16.98	83.02	GL343224.1	Unassembled scaffold
	ENSACAG00000043359	lncRNA	207	62	9	136	0.27	71	34.3	65.7	GL343224.1	Unassembled scaffold
	ENSACAG00000039028	lncRNA	169	79	3	87	0.28	82	48.52	51.48	GL343224.1	Unassembled scaffold
	ENSACAG00000039072	lncRNA	119	49	0	70	0.27	49	41.18	58.82	GL343224.1	Unassembled scaffold
	ENSACAG00000044818	lncRNA	104	51	0	53	0.35	51	49.04	50.96	GL343224.1	Unassembled scaffold
	ENSACAG00000044636	lncRNA	76	15	6	55	0.31	21	27.63	72.37	GL343224.1	Unassembled scaffold
	ENSACAG00000042359	lncRNA	69	9	0	60	0.28	9	13.04	86.96	GL343224.1	Unassembled scaffold
	ENSACAG00000039425	lncRNA	175	7	0	168	0.37	7	4	96	GL343225.1	Unassembled scaffold
	ENSACAG00000037525	lncRNA	134	35	0	99	0.41	35	26.12	73.88	GL343225.1	Unassembled scaffold
	ENSACAG00000038825	lncRNA	630	139	25	466	0.31	164	26.03	73.97	GL343226.1	Unassembled scaffold
	ENSACAG00000036375	lncRNA	71	23	14	34	0.32	37	52.11	47.89	GL343226.1	Unassembled scaffold
	ENSACAG00000035843	lncRNA	1577	524	14	1039	0.28	538	34.12	65.88	GL343227.1	Unassembled scaffold
	ENSACAG00000045352	lncRNA	302	103	14	185	0.32	117	38.74	61.26	GL343227.1	Unassembled scaffold
	ENSACAG00000031185	lncRNA	227	66	0	161	0.35	66	29.07	70.93	GL343227.1	Unassembled scaffold
	ENSACAG00000044561	lncRNA	222	55	9	158	0.26	64	28.83	71.17	GL343227.1	Unassembled scaffold
	ENSACAG00000035197	lncRNA	188	51	7	130	0.26	58	30.85	69.15	GL343227.1	Unassembled scaffold
	ENSACAG00000044513	lncRNA	137	46	2	89	0.29	48	35.04	64.96	GL343227.1	Unassembled scaffold
	ENSACAG00000036934	lncRNA	128	30	0	98	0.34	30	23.44	76.56	GL343227.1	Unassembled scaffold
	ENSACAG00000035308	lncRNA	65	24	3	38	0.3	27	41.54	58.46	GL343227.1	Unassembled scaffold
	ENSACAG00000041680	lncRNA	51	11	0	40	0.36	11	21.57	78.43	GL343227.1	Unassembled scaffold
	ENSACAG00000045232	lncRNA	58	19	7	32	0.41	26	44.83	55.17	GL343228.1	Unassembled scaffold
	ENSACAG00000044008	lncRNA	927	400	29	498	0.36	429	46.28	53.72	GL343230.1	Unassembled scaffold
	ENSACAG00000045265	lncRNA	346	98	15	233	0.26	113	32.66	67.34	GL343230.1	Unassembled scaffold
	ENSACAG00000036868	lncRNA	239	122	22	95	0.4	144	60.25	39.75	GL343230.1	Unassembled scaffold
	ENSACAG00000038328	lncRNA	666	261	21	384	0.36	282	42.34	57.66	GL343232.1	Unassembled scaffold
	ENSACAG00000035294	lncRNA	772	68	5	699	0.24	73	9.46	90.54	GL343233.1	Unassembled scaffold
	ENSACAG00000040655	lncRNA	160	99	1	60	0.31	100	62.5	37.5	GL343234.1	Unassembled scaffold
	ENSACAG00000043668	lncRNA	131	15	0	116	0.26	15	11.45	88.55	GL343234.1	Unassembled scaffold
	ENSACAG00000044354	lncRNA	503	234	14	255	0.46	248	49.3	50.7	GL343235.1	Unassembled scaffold
	ENSACAG00000043714	lncRNA	1112	166	5	941	0.32	171	15.38	84.62	GL343236.1	Unassembled scaffold
	ENSACAG00000037800	lncRNA	422	164	9	249	0.33	173	41	59	GL343236.1	Unassembled scaffold
	ENSACAG00000035274	lncRNA	3372	1542	60	1770	0.39	1602	47.51	52.49	GL343237.1	Unassembled scaffold
	ENSACAG00000037823	lncRNA	211	7	0	204	0.31	7	3.32	96.68	GL343238.1	Unassembled scaffold
	ENSACAG00000032809	lncRNA	1263	391	30	842	0.27	421	33.33	66.67	GL343239.1	Unassembled scaffold
	ENSACAG00000036029	lncRNA	118	63	6	49	0.35	69	58.47	41.53	GL343239.1	Unassembled scaffold
	ENSACAG00000039174	lncRNA	1841	710	15	1116	0.38	725	39.38	60.62	GL343240.1	Unassembled scaffold
	ENSACAG00000037702	lncRNA	231	115	2	114	0.35	117	50.65	49.35	GL343240.1	Unassembled scaffold
	ENSACAG00000032763	lncRNA	184	65	0	119	0.42	65	35.33	64.67	GL343240.1	Unassembled scaffold
	ENSACAG00000044986	lncRNA	3186	1204	35	1947	0.26	1239	38.89	61.11	GL343242.1	Unassembled scaffold
	ENSACAG00000040844	lncRNA	465	155	23	287	0.31	178	38.28	61.72	GL343242.1	Unassembled scaffold
	ENSACAG00000036898	lncRNA	54	13	1	40	0.23	14	25.93	74.07	GL343242.1	Unassembled scaffold
	ENSACAG00000036513	lncRNA	192	71	4	117	0.41	75	39.06	60.94	GL343243.1	Unassembled scaffold
	ENSACAG00000036193	lncRNA	145	40	4	101	0.22	44	30.34	69.66	GL343245.1	Unassembled scaffold
	ENSACAG00000043650	lncRNA	331	60	2	269	0.45	62	18.73	81.27	GL343247.1	Unassembled scaffold
	ENSACAG00000043088	lncRNA	329	100	7	222	0.25	107	32.52	67.48	GL343247.1	Unassembled scaffold
	ENSACAG00000042213	lncRNA	60	26	0	34	0.27	26	43.33	56.67	GL343247.1	Unassembled scaffold
	ENSACAG00000041367	lncRNA	403	122	31	250	0.29	153	37.97	62.03	GL343248.1	Unassembled scaffold
	ENSACAG00000035851	lncRNA	114	64	3	47	0.27	67	58.77	41.23	GL343248.1	Unassembled scaffold
	ENSACAG00000038307	lncRNA	74	13	0	61	0.44	13	17.57	82.43	GL343248.1	Unassembled scaffold
	ENSACAG00000043659	lncRNA	615	236	13	366	0.32	249	40.49	59.51	GL343249.1	Unassembled scaffold
	ENSACAG00000044821	lncRNA	122	42	3	77	0.34	45	36.89	63.11	GL343251.1	Unassembled scaffold
	ENSACAG00000038189	lncRNA	537	187	11	339	0.3	198	36.87	63.13	GL343252.1	Unassembled scaffold
	ENSACAG00000039735	lncRNA	463	195	11	257	0.32	206	44.49	55.51	GL343252.1	Unassembled scaffold
	ENSACAG00000034220	lncRNA	430	203	11	216	0.31	214	49.77	50.23	GL343252.1	Unassembled scaffold
	ENSACAG00000041278	lncRNA	426	176	10	240	0.26	186	43.66	56.34	GL343252.1	Unassembled scaffold
	ENSACAG00000038776	lncRNA	98	21	0	77	0.26	21	21.43	78.57	GL343252.1	Unassembled scaffold
	ENSACAG00000035408	lncRNA	53	22	3	28	0.33	25	47.17	52.83	GL343252.1	Unassembled scaffold
	ENSACAG00000043529	lncRNA	1983	669	45	1269	0.25	714	36.01	63.99	GL343253.1	Unassembled scaffold
	ENSACAG00000037195	lncRNA	180	86	5	89	0.32	91	50.56	49.44	GL343253.1	Unassembled scaffold
	ENSACAG00000040395	lncRNA	86	50	5	31	0.33	55	63.95	36.05	GL343253.1	Unassembled scaffold
	ENSACAG00000038522	lncRNA	52	21	6	25	0.5	27	51.92	48.08	GL343253.1	Unassembled scaffold
	ENSACAG00000036854	lncRNA	1700	520	13	1167	0.28	533	31.35	68.65	GL343254.1	Unassembled scaffold
	ENSACAG00000041109	lncRNA	1215	392	27	796	0.35	419	34.49	65.51	GL343254.1	Unassembled scaffold
	ENSACAG00000041415	lncRNA	791	207	7	577	0.28	214	27.05	72.95	GL343254.1	Unassembled scaffold
	ENSACAG00000038026	lncRNA	741	310	9	422	0.4	319	43.05	56.95	GL343254.1	Unassembled scaffold
	ENSACAG00000035919	lncRNA	726	267	23	436	0.3	290	39.94	60.06	GL343254.1	Unassembled scaffold
	ENSACAG00000035303	lncRNA	677	121	14	542	0.37	135	19.94	80.06	GL343254.1	Unassembled scaffold
	ENSACAG00000042521	lncRNA	644	208	17	419	0.27	225	34.94	65.06	GL343254.1	Unassembled scaffold
	ENSACAG00000043680	lncRNA	417	167	7	243	0.34	174	41.73	58.27	GL343254.1	Unassembled scaffold
	ENSACAG00000039876	lncRNA	247	138	9	100	0.31	147	59.51	40.49	GL343254.1	Unassembled scaffold
	ENSACAG00000037763	lncRNA	176	15	0	161	0.49	15	8.52	91.48	GL343254.1	Unassembled scaffold
	ENSACAG00000041596	lncRNA	166	52	12	102	0.35	64	38.55	61.45	GL343254.1	Unassembled scaffold
	ENSACAG00000036839	lncRNA	158	44	1	113	0.35	45	28.48	71.52	GL343254.1	Unassembled scaffold
	ENSACAG00000044775	lncRNA	124	38	1	85	0.33	39	31.45	68.55	GL343254.1	Unassembled scaffold
	ENSACAG00000036160	lncRNA	54	4	2	48	0.5	6	11.11	88.89	GL343254.1	Unassembled scaffold
	ENSACAG00000031702	lncRNA	1365	539	23	803	0.27	562	41.17	58.83	GL343256.1	Unassembled scaffold
	ENSACAG00000041443	lncRNA	209	44	5	160	0.42	49	23.44	76.56	GL343256.1	Unassembled scaffold
	ENSACAG00000042641	lncRNA	97	55	2	40	0.35	57	58.76	41.24	GL343256.1	Unassembled scaffold
	ENSACAG00000034177	lncRNA	773	117	11	645	0.34	128	16.56	83.44	GL343257.1	Unassembled scaffold
	ENSACAG00000044915	lncRNA	741	224	10	507	0.26	234	31.58	68.42	GL343257.1	Unassembled scaffold
	ENSACAG00000039107	lncRNA	424	119	17	288	0.31	136	32.08	67.92	GL343257.1	Unassembled scaffold
	ENSACAG00000030811	lncRNA	87	20	3	64	0.28	23	26.44	73.56	GL343257.1	Unassembled scaffold
	ENSACAG00000041589	lncRNA	527	205	25	297	0.3	230	43.64	56.36	GL343258.1	Unassembled scaffold
	ENSACAG00000039355	lncRNA	309	108	6	195	0.26	114	36.89	63.11	GL343258.1	Unassembled scaffold
	ENSACAG00000032180	lncRNA	243	83	1	159	0.26	84	34.57	65.43	GL343258.1	Unassembled scaffold
	ENSACAG00000043851	lncRNA	58	8	0	50	0.41	8	13.79	86.21	GL343258.1	Unassembled scaffold
	ENSACAG00000033375	lncRNA	1171	315	19	837	0.27	334	28.52	71.48	GL343260.1	Unassembled scaffold
	ENSACAG00000042200	lncRNA	939	132	6	801	0.31	138	14.7	85.3	GL343260.1	Unassembled scaffold
	ENSACAG00000040260	lncRNA	267	59	16	192	0.23	75	28.09	71.91	GL343260.1	Unassembled scaffold
	ENSACAG00000039637	lncRNA	194	64	9	121	0.32	73	37.63	62.37	GL343260.1	Unassembled scaffold
	ENSACAG00000028331	lncRNA	615	179	4	432	0.38	183	29.76	70.24	GL343261.1	Unassembled scaffold
	ENSACAG00000038936	lncRNA	86	32	0	54	0.32	32	37.21	62.79	GL343261.1	Unassembled scaffold
	ENSACAG00000041409	lncRNA	77	20	3	54	0.22	23	29.87	70.13	GL343261.1	Unassembled scaffold
	ENSACAG00000045530	lncRNA	2241	319	10	1912	0.27	329	14.68	85.32	GL343263.1	Unassembled scaffold
	ENSACAG00000037100	lncRNA	162	15	0	147	0.39	15	9.26	90.74	GL343263.1	Unassembled scaffold
	ENSACAG00000038688	lncRNA	135	61	5	69	0.34	66	48.89	51.11	GL343263.1	Unassembled scaffold
	ENSACAG00000041326	lncRNA	664	282	25	357	0.42	307	46.23	53.77	GL343264.1	Unassembled scaffold
	ENSACAG00000043585	lncRNA	239	106	4	129	0.42	110	46.03	53.97	GL343264.1	Unassembled scaffold
	ENSACAG00000037837	lncRNA	234	120	14	100	0.6	134	57.26	42.74	GL343264.1	Unassembled scaffold
	ENSACAG00000040960	lncRNA	233	124	6	103	0.4	130	55.79	44.21	GL343264.1	Unassembled scaffold
	ENSACAG00000043419	lncRNA	174	70	12	92	0.34	82	47.13	52.87	GL343264.1	Unassembled scaffold
	ENSACAG00000039189	lncRNA	80	32	10	38	0.37	42	52.5	47.5	GL343264.1	Unassembled scaffold
	ENSACAG00000036083	lncRNA	7449	421	32	6996	0.28	453	6.08	93.92	GL343265.1	Unassembled scaffold
	ENSACAG00000036800	lncRNA	255	116	5	134	0.29	121	47.45	52.55	GL343265.1	Unassembled scaffold
	ENSACAG00000038061	lncRNA	1332	391	17	924	0.33	408	30.63	69.37	GL343266.1	Unassembled scaffold
	ENSACAG00000038960	lncRNA	1148	423	17	708	0.27	440	38.33	61.67	GL343267.1	Unassembled scaffold
	ENSACAG00000035472	lncRNA	612	248	23	341	0.25	271	44.28	55.72	GL343267.1	Unassembled scaffold
	ENSACAG00000034867	lncRNA	448	187	6	255	0.28	193	43.08	56.92	GL343267.1	Unassembled scaffold
	ENSACAG00000044211	lncRNA	243	133	1	109	0.29	134	55.14	44.86	GL343267.1	Unassembled scaffold
	ENSACAG00000044310	lncRNA	172	53	8	111	0.38	61	35.47	64.53	GL343267.1	Unassembled scaffold
	ENSACAG00000032447	lncRNA	156	70	4	82	0.23	74	47.44	52.56	GL343267.1	Unassembled scaffold
	ENSACAG00000032970	lncRNA	85	31	2	52	0.33	33	38.82	61.18	GL343267.1	Unassembled scaffold
	ENSACAG00000045541	lncRNA	100	29	4	67	0.43	33	33	67	GL343270.1	Unassembled scaffold
	ENSACAG00000037017	lncRNA	57	18	4	35	0.6	22	38.6	61.4	GL343270.1	Unassembled scaffold
	ENSACAG00000037957	lncRNA	1746	734	30	982	0.27	764	43.76	56.24	GL343271.1	Unassembled scaffold
	ENSACAG00000044552	lncRNA	245	78	3	164	0.24	81	33.06	66.94	GL343271.1	Unassembled scaffold
	ENSACAG00000039457	lncRNA	84	2	0	82	0.3	2	2.38	97.62	GL343271.1	Unassembled scaffold
	ENSACAG00000040274	lncRNA	50	25	0	25	0.3	25	50	50	GL343271.1	Unassembled scaffold
	ENSACAG00000038313	lncRNA	237	105	8	124	0.29	113	47.68	52.32	GL343273.1	Unassembled scaffold
	ENSACAG00000034831	lncRNA	113	22	8	83	0.37	30	26.55	73.45	GL343273.1	Unassembled scaffold
	ENSACAG00000039519	lncRNA	959	275	12	672	0.25	287	29.93	70.07	GL343274.1	Unassembled scaffold
	ENSACAG00000044711	lncRNA	531	121	1	409	0.26	122	22.98	77.02	GL343274.1	Unassembled scaffold
	ENSACAG00000039203	lncRNA	389	93	5	291	0.29	98	25.19	74.81	GL343274.1	Unassembled scaffold
	ENSACAG00000034428	lncRNA	384	70	6	308	0.26	76	19.79	80.21	GL343274.1	Unassembled scaffold
	ENSACAG00000036751	lncRNA	290	63	1	226	0.32	64	22.07	77.93	GL343274.1	Unassembled scaffold
	ENSACAG00000039572	lncRNA	164	38	1	125	0.41	39	23.78	76.22	GL343274.1	Unassembled scaffold
	ENSACAG00000037953	lncRNA	152	31	4	117	0.27	35	23.03	76.97	GL343274.1	Unassembled scaffold
	ENSACAG00000044007	lncRNA	124	52	0	72	0.41	52	41.94	58.06	GL343274.1	Unassembled scaffold
	ENSACAG00000035730	lncRNA	106	5	0	101	0.34	5	4.72	95.28	GL343274.1	Unassembled scaffold
	ENSACAG00000032294	lncRNA	66	25	0	41	0.35	25	37.88	62.12	GL343274.1	Unassembled scaffold
	ENSACAG00000038530	lncRNA	2409	321	12	2076	0.26	333	13.82	86.18	GL343276.1	Unassembled scaffold
	ENSACAG00000044526	lncRNA	475	97	6	372	0.29	103	21.68	78.32	GL343276.1	Unassembled scaffold
	ENSACAG00000045166	lncRNA	229	8	0	221	0.29	8	3.49	96.51	GL343276.1	Unassembled scaffold
	ENSACAG00000036006	lncRNA	100	31	0	69	0.26	31	31	69	GL343276.1	Unassembled scaffold
	ENSACAG00000036164	lncRNA	71	25	0	46	0.26	25	35.21	64.79	GL343276.1	Unassembled scaffold
	ENSACAG00000044826	lncRNA	1283	427	38	818	0.25	465	36.24	63.76	GL343277.1	Unassembled scaffold
	ENSACAG00000042599	lncRNA	1267	506	32	729	0.26	538	42.46	57.54	GL343277.1	Unassembled scaffold
	ENSACAG00000036986	lncRNA	625	144	11	470	0.27	155	24.8	75.2	GL343277.1	Unassembled scaffold
	ENSACAG00000037434	lncRNA	502	161	2	339	0.25	163	32.47	67.53	GL343277.1	Unassembled scaffold
	ENSACAG00000044019	lncRNA	411	25	0	386	0.29	25	6.08	93.92	GL343277.1	Unassembled scaffold
	ENSACAG00000044960	lncRNA	401	127	17	257	0.26	144	35.91	64.09	GL343277.1	Unassembled scaffold
	ENSACAG00000037728	lncRNA	378	133	9	236	0.27	142	37.57	62.43	GL343277.1	Unassembled scaffold
	ENSACAG00000043973	lncRNA	327	86	13	228	0.28	99	30.28	69.72	GL343277.1	Unassembled scaffold
	ENSACAG00000043881	lncRNA	227	40	10	177	0.23	50	22.03	77.97	GL343277.1	Unassembled scaffold
	ENSACAG00000040726	lncRNA	190	88	0	102	0.32	88	46.32	53.68	GL343277.1	Unassembled scaffold
	ENSACAG00000040507	lncRNA	50	21	2	27	0.33	23	46	54	GL343277.1	Unassembled scaffold
	ENSACAG00000034339	lncRNA	2498	1078	31	1389	0.31	1109	44.4	55.6	GL343278.1	Unassembled scaffold
	ENSACAG00000037664	lncRNA	931	2	3	926	0.27	5	0.54	99.46	GL343278.1	Unassembled scaffold
	ENSACAG00000035595	lncRNA	452	193	19	240	0.32	212	46.9	53.1	GL343278.1	Unassembled scaffold
	ENSACAG00000041655	lncRNA	399	164	17	218	0.35	181	45.36	54.64	GL343278.1	Unassembled scaffold
	ENSACAG00000038207	lncRNA	368	124	0	244	0.46	124	33.7	66.3	GL343278.1	Unassembled scaffold
	ENSACAG00000032273	lncRNA	177	53	4	120	0.28	57	32.2	67.8	GL343278.1	Unassembled scaffold
	ENSACAG00000040369	lncRNA	98	31	5	62	0.34	36	36.73	63.27	GL343278.1	Unassembled scaffold
	ENSACAG00000043286	lncRNA	51	26	0	25	0.46	26	50.98	49.02	GL343278.1	Unassembled scaffold
	ENSACAG00000040675	lncRNA	377	64	17	296	0.27	81	21.49	78.51	GL343279.1	Unassembled scaffold
	ENSACAG00000044519	lncRNA	282	18	0	264	0.43	18	6.38	93.62	GL343279.1	Unassembled scaffold
	ENSACAG00000044781	lncRNA	111	28	15	68	0.5	43	38.74	61.26	GL343279.1	Unassembled scaffold
	ENSACAG00000039618	lncRNA	50	21	5	24	0.27	26	52	48	GL343279.1	Unassembled scaffold
	ENSACAG00000032245	lncRNA	376	33	7	336	0.27	40	10.64	89.36	GL343280.1	Unassembled scaffold
	ENSACAG00000037292	lncRNA	342	130	8	204	0.27	138	40.35	59.65	GL343280.1	Unassembled scaffold
	ENSACAG00000037547	lncRNA	70	3	0	67	0.51	3	4.29	95.71	GL343280.1	Unassembled scaffold
	ENSACAG00000036488	lncRNA	706	173	25	508	0.32	198	28.05	71.95	GL343281.1	Unassembled scaffold
	ENSACAG00000039214	lncRNA	586	40	6	540	0.28	46	7.85	92.15	GL343281.1	Unassembled scaffold
	ENSACAG00000044395	lncRNA	460	28	6	426	0.32	34	7.39	92.61	GL343281.1	Unassembled scaffold
	ENSACAG00000037943	lncRNA	258	46	6	206	0.26	52	20.16	79.84	GL343281.1	Unassembled scaffold
	ENSACAG00000033327	lncRNA	245	36	9	200	0.22	45	18.37	81.63	GL343281.1	Unassembled scaffold
	ENSACAG00000034168	lncRNA	243	80	8	155	0.3	88	36.21	63.79	GL343281.1	Unassembled scaffold
	ENSACAG00000043056	lncRNA	191	81	2	108	0.33	83	43.46	56.54	GL343281.1	Unassembled scaffold
	ENSACAG00000035196	lncRNA	148	70	0	78	0.32	70	47.3	52.7	GL343281.1	Unassembled scaffold
	ENSACAG00000033014	lncRNA	141	46	4	91	0.3	50	35.46	64.54	GL343281.1	Unassembled scaffold
	ENSACAG00000038183	lncRNA	133	48	2	83	0.27	50	37.59	62.41	GL343281.1	Unassembled scaffold
	ENSACAG00000035868	lncRNA	119	28	2	89	0.38	30	25.21	74.79	GL343281.1	Unassembled scaffold
	ENSACAG00000039392	lncRNA	117	25	5	87	0.35	30	25.64	74.36	GL343281.1	Unassembled scaffold
	ENSACAG00000035184	lncRNA	106	17	10	79	0.4	27	25.47	74.53	GL343281.1	Unassembled scaffold
	ENSACAG00000034749	lncRNA	101	19	3	79	0.33	22	21.78	78.22	GL343281.1	Unassembled scaffold
	ENSACAG00000035925	lncRNA	94	39	5	50	0.32	44	46.81	53.19	GL343281.1	Unassembled scaffold
	ENSACAG00000044301	lncRNA	77	42	0	35	0.36	42	54.55	45.45	GL343281.1	Unassembled scaffold
	ENSACAG00000036028	lncRNA	62	10	0	52	0.38	10	16.13	83.87	GL343281.1	Unassembled scaffold
	ENSACAG00000039419	lncRNA	57	7	0	50	0.39	7	12.28	87.72	GL343281.1	Unassembled scaffold
	ENSACAG00000043768	lncRNA	1163	499	25	639	0.29	524	45.06	54.94	GL343282.1	Unassembled scaffold
	ENSACAG00000042629	lncRNA	133	29	10	94	0.33	39	29.32	70.68	GL343282.1	Unassembled scaffold
	ENSACAG00000040337	lncRNA	1290	318	26	946	0.26	344	26.67	73.33	GL343283.1	Unassembled scaffold
	ENSACAG00000041086	lncRNA	489	176	23	290	0.36	199	40.7	59.3	GL343283.1	Unassembled scaffold
	ENSACAG00000042591	lncRNA	186	66	7	113	0.36	73	39.25	60.75	GL343283.1	Unassembled scaffold
	ENSACAG00000039208	lncRNA	91	33	11	47	0.39	44	48.35	51.65	GL343283.1	Unassembled scaffold
	ENSACAG00000035961	lncRNA	61	36	0	25	0.25	36	59.02	40.98	GL343283.1	Unassembled scaffold
	ENSACAG00000039406	lncRNA	162	90	12	60	0.38	102	62.96	37.04	GL343284.1	Unassembled scaffold
	ENSACAG00000038496	lncRNA	114	56	0	58	0.51	56	49.12	50.88	GL343284.1	Unassembled scaffold
	ENSACAG00000041694	lncRNA	67	26	8	33	0.63	34	50.75	49.25	GL343284.1	Unassembled scaffold
	ENSACAG00000037118	lncRNA	192	79	7	106	0.32	86	44.79	55.21	GL343285.1	Unassembled scaffold
	ENSACAG00000043358	lncRNA	61	5	0	56	0.63	5	8.2	91.8	GL343285.1	Unassembled scaffold
	ENSACAG00000030015	lncRNA	360	138	25	197	0.26	163	45.28	54.72	GL343286.1	Unassembled scaffold
	ENSACAG00000040407	lncRNA	108	40	4	64	0.43	44	40.74	59.26	GL343286.1	Unassembled scaffold
	ENSACAG00000041544	lncRNA	68	29	1	38	0.38	30	44.12	55.88	GL343286.1	Unassembled scaffold
	ENSACAG00000041798	lncRNA	68	11	0	57	0.47	11	16.18	83.82	GL343286.1	Unassembled scaffold
	ENSACAG00000032633	lncRNA	602	194	23	385	0.21	217	36.05	63.95	GL343287.1	Unassembled scaffold
	ENSACAG00000037151	lncRNA	67	32	3	32	0.36	35	52.24	47.76	GL343287.1	Unassembled scaffold
	ENSACAG00000044710	lncRNA	3599	1036	28	2535	0.32	1064	29.56	70.44	GL343290.1	Unassembled scaffold
	ENSACAG00000032952	lncRNA	2072	671	20	1381	0.27	691	33.35	66.65	GL343290.1	Unassembled scaffold
	ENSACAG00000037794	lncRNA	615	194	8	413	0.28	202	32.85	67.15	GL343290.1	Unassembled scaffold
	ENSACAG00000044929	lncRNA	562	256	4	302	0.39	260	46.26	53.74	GL343290.1	Unassembled scaffold
	ENSACAG00000032775	lncRNA	287	155	8	124	0.39	163	56.79	43.21	GL343290.1	Unassembled scaffold
	ENSACAG00000040043	lncRNA	533	179	47	307	0.41	226	42.4	57.6	GL343293.1	Unassembled scaffold
	ENSACAG00000041048	lncRNA	195	41	0	154	0.31	41	21.03	78.97	GL343295.1	Unassembled scaffold
	ENSACAG00000038122	lncRNA	103	27	0	76	0.36	27	26.21	73.79	GL343295.1	Unassembled scaffold
	ENSACAG00000043521	lncRNA	180	66	5	109	0.49	71	39.44	60.56	GL343297.1	Unassembled scaffold
	ENSACAG00000035675	lncRNA	167	60	6	101	0.24	66	39.52	60.48	GL343297.1	Unassembled scaffold
	ENSACAG00000036568	lncRNA	132	61	5	66	0.25	66	50	50	GL343297.1	Unassembled scaffold
	ENSACAG00000039351	lncRNA	1827	504	27	1296	0.24	531	29.06	70.94	GL343299.1	Unassembled scaffold
	ENSACAG00000043040	lncRNA	689	185	13	491	0.31	198	28.74	71.26	GL343299.1	Unassembled scaffold
	ENSACAG00000038005	lncRNA	637	155	4	478	0.29	159	24.96	75.04	GL343299.1	Unassembled scaffold
	ENSACAG00000041197	lncRNA	523	182	9	332	0.27	191	36.52	63.48	GL343299.1	Unassembled scaffold
	ENSACAG00000040349	lncRNA	373	92	0	281	0.27	92	24.66	75.34	GL343300.1	Unassembled scaffold
	ENSACAG00000036272	lncRNA	280	101	7	172	0.27	108	38.57	61.43	GL343300.1	Unassembled scaffold
	ENSACAG00000041915	lncRNA	1347	532	29	786	0.33	561	41.65	58.35	GL343302.1	Unassembled scaffold
	ENSACAG00000033627	lncRNA	2585	146	7	2432	0.31	153	5.92	94.08	GL343305.1	Unassembled scaffold
	ENSACAG00000038054	lncRNA	2097	643	16	1438	0.26	659	31.43	68.57	GL343305.1	Unassembled scaffold
	ENSACAG00000043150	lncRNA	1198	304	13	881	0.27	317	26.46	73.54	GL343305.1	Unassembled scaffold
	ENSACAG00000039661	lncRNA	607	169	6	432	0.38	175	28.83	71.17	GL343305.1	Unassembled scaffold
	ENSACAG00000044623	lncRNA	170	47	5	118	0.3	52	30.59	69.41	GL343306.1	Unassembled scaffold
	ENSACAG00000037583	lncRNA	742	246	21	475	0.25	267	35.98	64.02	GL343307.1	Unassembled scaffold
	ENSACAG00000039835	lncRNA	101	29	5	67	0.36	34	33.66	66.34	GL343308.1	Unassembled scaffold
	ENSACAG00000030703	lncRNA	1242	48	11	1183	0.27	59	4.75	95.25	GL343309.1	Unassembled scaffold
	ENSACAG00000044343	lncRNA	406	28	5	373	0.3	33	8.13	91.87	GL343309.1	Unassembled scaffold
	ENSACAG00000038234	lncRNA	248	83	16	149	0.43	99	39.92	60.08	GL343309.1	Unassembled scaffold
	ENSACAG00000036225	lncRNA	201	41	2	158	0.28	43	21.39	78.61	GL343309.1	Unassembled scaffold
	ENSACAG00000042306	lncRNA	177	65	0	112	0.29	65	36.72	63.28	GL343309.1	Unassembled scaffold
	ENSACAG00000043922	lncRNA	167	81	0	86	0.3	81	48.5	51.5	GL343309.1	Unassembled scaffold
	ENSACAG00000044529	lncRNA	132	3	0	129	0.26	3	2.27	97.73	GL343309.1	Unassembled scaffold
	ENSACAG00000041835	lncRNA	97	40	4	53	0.29	44	45.36	54.64	GL343309.1	Unassembled scaffold
	ENSACAG00000037250	lncRNA	88	23	3	62	0.42	26	29.55	70.45	GL343309.1	Unassembled scaffold
	ENSACAG00000008440	lncRNA	615	37	0	578	0.25	37	6.02	93.98	GL343310.1	Unassembled scaffold
	ENSACAG00000043551	lncRNA	673	202	19	452	0.21	221	32.84	67.16	GL343311.1	Unassembled scaffold
	ENSACAG00000042505	lncRNA	133	47	2	84	0.4	49	36.84	63.16	GL343311.1	Unassembled scaffold
	ENSACAG00000040056	lncRNA	121	53	3	65	0.33	56	46.28	53.72	GL343312.1	Unassembled scaffold
	ENSACAG00000045269	lncRNA	915	261	13	641	0.25	274	29.95	70.05	GL343313.1	Unassembled scaffold
	ENSACAG00000035747	lncRNA	131	74	3	54	0.31	77	58.78	41.22	GL343313.1	Unassembled scaffold
	ENSACAG00000041693	lncRNA	168	39	2	127	0.29	41	24.4	75.6	GL343315.1	Unassembled scaffold
	ENSACAG00000035474	lncRNA	2351	681	283	1387	0.27	964	41	59	GL343317.1	Unassembled scaffold
	ENSACAG00000038383	lncRNA	1586	338	475	773	0.34	813	51.26	48.74	GL343317.1	Unassembled scaffold
	ENSACAG00000045514	lncRNA	1332	552	38	742	0.26	590	44.29	55.71	GL343317.1	Unassembled scaffold
	ENSACAG00000040292	lncRNA	979	287	28	664	0.27	315	32.18	67.82	GL343317.1	Unassembled scaffold
	ENSACAG00000042174	lncRNA	828	154	407	267	0.33	561	67.75	32.25	GL343317.1	Unassembled scaffold
	ENSACAG00000044003	lncRNA	732	254	11	467	0.24	265	36.2	63.8	GL343317.1	Unassembled scaffold
	ENSACAG00000036551	lncRNA	685	226	38	421	0.3	264	38.54	61.46	GL343317.1	Unassembled scaffold
	ENSACAG00000041011	lncRNA	433	210	26	197	0.31	236	54.5	45.5	GL343317.1	Unassembled scaffold
	ENSACAG00000041504	lncRNA	367	37	0	330	0.32	37	10.08	89.92	GL343317.1	Unassembled scaffold
	ENSACAG00000035361	lncRNA	162	44	9	109	0.25	53	32.72	67.28	GL343317.1	Unassembled scaffold
	ENSACAG00000042489	lncRNA	159	100	1	58	0.34	101	63.52	36.48	GL343317.1	Unassembled scaffold
	ENSACAG00000032187	lncRNA	132	27	3	102	0.37	30	22.73	77.27	GL343317.1	Unassembled scaffold
	ENSACAG00000038856	lncRNA	95	22	4	69	0.24	26	27.37	72.63	GL343317.1	Unassembled scaffold
	ENSACAG00000037886	lncRNA	66	41	3	22	0.41	44	66.67	33.33	GL343317.1	Unassembled scaffold
	ENSACAG00000044300	lncRNA	52	20	10	22	0.36	30	57.69	42.31	GL343317.1	Unassembled scaffold
	ENSACAG00000039633	lncRNA	508	174	24	310	0.42	198	38.98	61.02	GL343318.1	Unassembled scaffold
	ENSACAG00000037023	lncRNA	86	20	1	65	0.32	21	24.42	75.58	GL343322.1	Unassembled scaffold
	ENSACAG00000042861	lncRNA	1117	263	11	843	0.27	274	24.53	75.47	GL343325.1	Unassembled scaffold
	ENSACAG00000037541	lncRNA	429	157	1	271	0.26	158	36.83	63.17	GL343325.1	Unassembled scaffold
	ENSACAG00000040289	lncRNA	212	40	0	172	0.49	40	18.87	81.13	GL343325.1	Unassembled scaffold
	ENSACAG00000035004	lncRNA	170	68	0	102	0.29	68	40	60	GL343325.1	Unassembled scaffold
	ENSACAG00000042490	lncRNA	92	17	0	75	0.35	17	18.48	81.52	GL343325.1	Unassembled scaffold
	ENSACAG00000045187	lncRNA	76	20	1	55	0.29	21	27.63	72.37	GL343325.1	Unassembled scaffold
	ENSACAG00000035206	lncRNA	2269	519	10	1740	0.26	529	23.31	76.69	GL343327.1	Unassembled scaffold
	ENSACAG00000037399	lncRNA	68	14	3	51	0.43	17	25	75	GL343328.1	Unassembled scaffold
	ENSACAG00000045089	lncRNA	532	141	6	385	0.27	147	27.63	72.37	GL343329.1	Unassembled scaffold
	ENSACAG00000041661	lncRNA	474	191	24	259	0.27	215	45.36	54.64	GL343329.1	Unassembled scaffold
	ENSACAG00000041984	lncRNA	317	107	14	196	0.26	121	38.17	61.83	GL343329.1	Unassembled scaffold
	ENSACAG00000032911	lncRNA	161	52	1	108	0.5	53	32.92	67.08	GL343330.1	Unassembled scaffold
	ENSACAG00000039451	lncRNA	700	215	16	469	0.27	231	33	67	GL343331.1	Unassembled scaffold
	ENSACAG00000039752	lncRNA	861	118	2	741	0.26	120	13.94	86.06	GL343333.1	Unassembled scaffold
	ENSACAG00000036469	lncRNA	743	111	0	632	0.26	111	14.94	85.06	GL343333.1	Unassembled scaffold
	ENSACAG00000040761	lncRNA	355	98	8	249	0.31	106	29.86	70.14	GL343333.1	Unassembled scaffold
	ENSACAG00000042920	lncRNA	151	45	10	96	0.36	55	36.42	63.58	GL343333.1	Unassembled scaffold
	ENSACAG00000038671	lncRNA	137	27	5	105	0.38	32	23.36	76.64	GL343333.1	Unassembled scaffold
	ENSACAG00000040627	lncRNA	111	17	2	92	0.24	19	17.12	82.88	GL343333.1	Unassembled scaffold
	ENSACAG00000026781	lncRNA	91	0	6	85	0.27	6	6.59	93.41	GL343335.1	Unassembled scaffold
	ENSACAG00000003325	lncRNA	238	92	11	135	0.24	103	43.28	56.72	GL343338.1	Unassembled scaffold
	ENSACAG00000043410	lncRNA	137	42	9	86	0.5	51	37.23	62.77	GL343338.1	Unassembled scaffold
	ENSACAG00000037315	lncRNA	126	35	1	90	0.32	36	28.57	71.43	GL343339.1	Unassembled scaffold
	ENSACAG00000040390	lncRNA	211	93	0	118	0.31	93	44.08	55.92	GL343340.1	Unassembled scaffold
	ENSACAG00000037463	lncRNA	537	225	3	309	0.38	228	42.46	57.54	GL343341.1	Unassembled scaffold
	ENSACAG00000030968	lncRNA	319	62	6	251	0.43	68	21.32	78.68	GL343342.1	Unassembled scaffold
	ENSACAG00000039356	lncRNA	273	53	17	203	0.26	70	25.64	74.36	GL343343.1	Unassembled scaffold
	ENSACAG00000038604	lncRNA	292	106	2	184	0.32	108	36.99	63.01	GL343346.1	Unassembled scaffold
	ENSACAG00000042280	lncRNA	138	41	0	97	0.4	41	29.71	70.29	GL343346.1	Unassembled scaffold
	ENSACAG00000044782	lncRNA	127	31	3	93	0.25	34	26.77	73.23	GL343346.1	Unassembled scaffold
	ENSACAG00000035945	lncRNA	831	186	5	640	0.24	191	22.98	77.02	GL343347.1	Unassembled scaffold
	ENSACAG00000035681	lncRNA	188	73	5	110	0.32	78	41.49	58.51	GL343347.1	Unassembled scaffold
	ENSACAG00000040229	lncRNA	86	49	0	37	0.38	49	56.98	43.02	GL343347.1	Unassembled scaffold
	ENSACAG00000041976	lncRNA	147	69	0	78	0.29	69	46.94	53.06	GL343349.1	Unassembled scaffold
	ENSACAG00000043492	lncRNA	107	49	1	57	0.26	50	46.73	53.27	GL343349.1	Unassembled scaffold
	ENSACAG00000044030	lncRNA	1988	522	29	1437	0.32	551	27.72	72.28	GL343351.1	Unassembled scaffold
	ENSACAG00000037912	lncRNA	146	15	0	131	0.21	15	10.27	89.73	GL343353.1	Unassembled scaffold
	ENSACAG00000040987	lncRNA	130	29	2	99	0.22	31	23.85	76.15	GL343353.1	Unassembled scaffold
	ENSACAG00000042881	lncRNA	125	44	10	71	0.2	54	43.2	56.8	GL343355.1	Unassembled scaffold
	ENSACAG00000033271	lncRNA	84	45	2	37	0.5	47	55.95	44.05	GL343355.1	Unassembled scaffold
	ENSACAG00000037003	lncRNA	82	29	12	41	0.43	41	50	50	GL343355.1	Unassembled scaffold
	ENSACAG00000038048	lncRNA	498	212	38	248	0.34	250	50.2	49.8	GL343356.1	Unassembled scaffold
	ENSACAG00000045319	lncRNA	676	200	9	467	0.26	209	30.92	69.08	GL343360.1	Unassembled scaffold
	ENSACAG00000038367	lncRNA	641	143	3	495	0.27	146	22.78	77.22	GL343360.1	Unassembled scaffold
	ENSACAG00000035546	lncRNA	612	134	11	467	0.25	145	23.69	76.31	GL343361.1	Unassembled scaffold
	ENSACAG00000038809	lncRNA	227	80	7	140	0.33	87	38.33	61.67	GL343362.1	Unassembled scaffold
	ENSACAG00000036195	lncRNA	224	79	4	141	0.34	83	37.05	62.95	GL343362.1	Unassembled scaffold
	ENSACAG00000040892	lncRNA	177	21	2	154	0.28	23	12.99	87.01	GL343362.1	Unassembled scaffold
	ENSACAG00000044592	lncRNA	157	21	3	133	0.3	24	15.29	84.71	GL343362.1	Unassembled scaffold
	ENSACAG00000042037	lncRNA	1724	578	18	1128	0.26	596	34.57	65.43	GL343363.1	Unassembled scaffold
	ENSACAG00000040954	lncRNA	128	43	0	85	0.32	43	33.59	66.41	GL343363.1	Unassembled scaffold
	ENSACAG00000043170	lncRNA	1481	482	38	961	0.41	520	35.11	64.89	GL343365.1	Unassembled scaffold
	ENSACAG00000039332	lncRNA	120	70	2	48	0.34	72	60	40	GL343365.1	Unassembled scaffold
	ENSACAG00000042323	lncRNA	112	23	4	85	0.3	27	24.11	75.89	GL343365.1	Unassembled scaffold
	ENSACAG00000039771	lncRNA	972	179	0	793	0.38	179	18.42	81.58	GL343367.1	Unassembled scaffold
	ENSACAG00000038913	lncRNA	547	138	4	405	0.24	142	25.96	74.04	GL343367.1	Unassembled scaffold
	ENSACAG00000035418	lncRNA	1350	471	14	865	0.28	485	35.93	64.07	GL343368.1	Unassembled scaffold
	ENSACAG00000040612	lncRNA	213	67	6	140	0.32	73	34.27	65.73	GL343369.1	Unassembled scaffold
	ENSACAG00000040905	lncRNA	205	73	11	121	0.29	84	40.98	59.02	GL343369.1	Unassembled scaffold
	ENSACAG00000034917	lncRNA	127	51	3	73	0.24	54	42.52	57.48	GL343369.1	Unassembled scaffold
	ENSACAG00000037598	lncRNA	119	42	2	75	0.28	44	36.97	63.03	GL343369.1	Unassembled scaffold
	ENSACAG00000036005	lncRNA	104	25	0	79	0.4	25	24.04	75.96	GL343369.1	Unassembled scaffold
	ENSACAG00000036401	lncRNA	99	5	1	93	0.23	6	6.06	93.94	GL343369.1	Unassembled scaffold
	ENSACAG00000041103	lncRNA	98	47	2	49	0.35	49	50	50	GL343369.1	Unassembled scaffold
	ENSACAG00000042181	lncRNA	74	29	3	42	0.41	32	43.24	56.76	GL343369.1	Unassembled scaffold
	ENSACAG00000035450	lncRNA	70	35	3	32	0.59	38	54.29	45.71	GL343369.1	Unassembled scaffold
	ENSACAG00000038576	lncRNA	2205	468	19	1718	0.26	487	22.09	77.91	GL343370.1	Unassembled scaffold
	ENSACAG00000043735	lncRNA	1176	347	11	818	0.31	358	30.44	69.56	GL343370.1	Unassembled scaffold
	ENSACAG00000039642	lncRNA	1113	283	4	826	0.27	287	25.79	74.21	GL343370.1	Unassembled scaffold
	ENSACAG00000044207	lncRNA	643	200	4	439	0.25	204	31.73	68.27	GL343370.1	Unassembled scaffold
	ENSACAG00000036869	lncRNA	578	58	3	517	0.24	61	10.55	89.45	GL343370.1	Unassembled scaffold
	ENSACAG00000042515	lncRNA	544	131	3	410	0.26	134	24.63	75.37	GL343370.1	Unassembled scaffold
	ENSACAG00000036895	lncRNA	332	102	8	222	0.33	110	33.13	66.87	GL343370.1	Unassembled scaffold
	ENSACAG00000043463	lncRNA	268	103	6	159	0.38	109	40.67	59.33	GL343370.1	Unassembled scaffold
	ENSACAG00000040450	lncRNA	261	65	0	196	0.27	65	24.9	75.1	GL343370.1	Unassembled scaffold
	ENSACAG00000038103	lncRNA	254	44	8	202	0.28	52	20.47	79.53	GL343370.1	Unassembled scaffold
	ENSACAG00000045417	lncRNA	230	104	1	125	0.43	105	45.65	54.35	GL343370.1	Unassembled scaffold
	ENSACAG00000034598	lncRNA	220	58	2	160	0.33	60	27.27	72.73	GL343370.1	Unassembled scaffold
	ENSACAG00000045487	lncRNA	203	61	1	141	0.39	62	30.54	69.46	GL343370.1	Unassembled scaffold
	ENSACAG00000042695	lncRNA	179	60	0	119	0.33	60	33.52	66.48	GL343370.1	Unassembled scaffold
	ENSACAG00000032375	lncRNA	120	34	2	84	0.26	36	30	70	GL343370.1	Unassembled scaffold
	ENSACAG00000041908	lncRNA	113	15	4	94	0.4	19	16.81	83.19	GL343370.1	Unassembled scaffold
	ENSACAG00000043297	lncRNA	107	22	3	82	0.29	25	23.36	76.64	GL343370.1	Unassembled scaffold
	ENSACAG00000029231	lncRNA	130	5	0	125	0.33	5	3.85	96.15	GL343372.1	Unassembled scaffold
	ENSACAG00000044265	lncRNA	1256	407	20	829	0.28	427	34	66	GL343375.1	Unassembled scaffold
	ENSACAG00000039191	lncRNA	470	232	19	219	0.36	251	53.4	46.6	GL343375.1	Unassembled scaffold
	ENSACAG00000038603	lncRNA	166	71	11	84	0.25	82	49.4	50.6	GL343375.1	Unassembled scaffold
	ENSACAG00000036082	lncRNA	328	67	2	259	0.34	69	21.04	78.96	GL343376.1	Unassembled scaffold
	ENSACAG00000036493	lncRNA	133	49	5	79	0.39	54	40.6	59.4	GL343376.1	Unassembled scaffold
	ENSACAG00000033690	lncRNA	91	24	1	66	0.32	25	27.47	72.53	GL343376.1	Unassembled scaffold
	ENSACAG00000030011	lncRNA	72	22	4	46	0.36	26	36.11	63.89	GL343376.1	Unassembled scaffold
	ENSACAG00000038335	lncRNA	551	211	6	334	0.24	217	39.38	60.62	GL343380.1	Unassembled scaffold
	ENSACAG00000035694	lncRNA	367	161	2	204	0.28	163	44.41	55.59	GL343380.1	Unassembled scaffold
	ENSACAG00000044874	lncRNA	380	97	10	273	0.25	107	28.16	71.84	GL343381.1	Unassembled scaffold
	ENSACAG00000034617	lncRNA	391	152	16	223	0.27	168	42.97	57.03	GL343383.1	Unassembled scaffold
	ENSACAG00000043174	lncRNA	106	40	2	64	0.38	42	39.62	60.38	GL343383.1	Unassembled scaffold
	ENSACAG00000035424	lncRNA	98	13	0	85	0.35	13	13.27	86.73	GL343383.1	Unassembled scaffold
	ENSACAG00000044757	lncRNA	85	14	0	71	0.24	14	16.47	83.53	GL343385.1	Unassembled scaffold
	ENSACAG00000040997	lncRNA	74	18	0	56	0.26	18	24.32	75.68	GL343386.1	Unassembled scaffold
	ENSACAG00000038862	lncRNA	513	122	3	388	0.21	125	24.37	75.63	GL343387.1	Unassembled scaffold
	ENSACAG00000033762	lncRNA	2743	112	2	2629	0.3	114	4.16	95.84	GL343388.1	Unassembled scaffold
	ENSACAG00000037799	lncRNA	1463	392	3	1068	0.26	395	27	73	GL343388.1	Unassembled scaffold
	ENSACAG00000040950	lncRNA	437	129	7	301	0.31	136	31.12	68.88	GL343388.1	Unassembled scaffold
	ENSACAG00000030613	lncRNA	199	55	4	140	0.3	59	29.65	70.35	GL343388.1	Unassembled scaffold
	ENSACAG00000040104	lncRNA	740	46	8	686	0.29	54	7.3	92.7	GL343391.1	Unassembled scaffold
	ENSACAG00000039726	lncRNA	352	112	14	226	0.23	126	35.8	64.2	GL343391.1	Unassembled scaffold
	ENSACAG00000039482	lncRNA	296	89	2	205	0.33	91	30.74	69.26	GL343391.1	Unassembled scaffold
	ENSACAG00000045441	lncRNA	82	48	2	32	0.68	50	60.98	39.02	GL343391.1	Unassembled scaffold
	ENSACAG00000044952	lncRNA	59	24	2	33	0.5	26	44.07	55.93	GL343391.1	Unassembled scaffold
	ENSACAG00000038478	lncRNA	53	26	0	27	0.45	26	49.06	50.94	GL343391.1	Unassembled scaffold
	ENSACAG00000040608	lncRNA	1389	430	41	918	0.26	471	33.91	66.09	GL343394.1	Unassembled scaffold
	ENSACAG00000042888	lncRNA	148	52	4	92	0.26	56	37.84	62.16	GL343394.1	Unassembled scaffold
	ENSACAG00000013674	lncRNA	174	66	0	108	0.35	66	37.93	62.07	GL343398.1	Unassembled scaffold
	ENSACAG00000036358	lncRNA	52	23	2	27	0.36	25	48.08	51.92	GL343398.1	Unassembled scaffold
	ENSACAG00000037901	lncRNA	2780	1158	30	1592	0.28	1188	42.73	57.27	GL343399.1	Unassembled scaffold
	ENSACAG00000041104	lncRNA	436	124	9	303	0.28	133	30.5	69.5	GL343399.1	Unassembled scaffold
	ENSACAG00000042559	lncRNA	56	0	0	56	0.36	0	0	100	GL343399.1	Unassembled scaffold
	ENSACAG00000044788	lncRNA	54	33	2	19	0.25	35	64.81	35.19	GL343399.1	Unassembled scaffold
	ENSACAG00000004904	lncRNA	256	61	5	190	0.26	66	25.78	74.22	GL343400.1	Unassembled scaffold
	ENSACAG00000035997	lncRNA	96	27	11	58	0.28	38	39.58	60.42	GL343400.1	Unassembled scaffold
	ENSACAG00000035372	lncRNA	541	224	3	314	0.32	227	41.96	58.04	GL343402.1	Unassembled scaffold
	ENSACAG00000035743	lncRNA	148	75	1	72	0.48	76	51.35	48.65	GL343402.1	Unassembled scaffold
	ENSACAG00000036650	lncRNA	1267	259	3	1005	0.24	262	20.68	79.32	GL343403.1	Unassembled scaffold
	ENSACAG00000040447	lncRNA	137	38	2	97	0.37	40	29.2	70.8	GL343403.1	Unassembled scaffold
	ENSACAG00000031706	lncRNA	98	14	0	84	0.34	14	14.29	85.71	GL343403.1	Unassembled scaffold
	ENSACAG00000035956	lncRNA	621	82	10	529	0.34	92	14.81	85.19	GL343405.1	Unassembled scaffold
	ENSACAG00000042569	lncRNA	411	109	3	299	0.26	112	27.25	72.75	GL343405.1	Unassembled scaffold
	ENSACAG00000039524	lncRNA	192	107	11	74	0.35	118	61.46	38.54	GL343405.1	Unassembled scaffold
	ENSACAG00000041350	lncRNA	91	17	0	74	0.29	17	18.68	81.32	GL343405.1	Unassembled scaffold
	ENSACAG00000036448	lncRNA	74	13	0	61	0.27	13	17.57	82.43	GL343405.1	Unassembled scaffold
	ENSACAG00000044372	lncRNA	695	248	9	438	0.25	257	36.98	63.02	GL343406.1	Unassembled scaffold
	ENSACAG00000038909	lncRNA	657	238	4	415	0.34	242	36.83	63.17	GL343406.1	Unassembled scaffold
	ENSACAG00000029889	lncRNA	602	254	8	340	0.26	262	43.52	56.48	GL343406.1	Unassembled scaffold
	ENSACAG00000035634	lncRNA	593	166	2	425	0.24	168	28.33	71.67	GL343408.1	Unassembled scaffold
	ENSACAG00000037117	lncRNA	127	29	6	92	0.28	35	27.56	72.44	GL343408.1	Unassembled scaffold
	ENSACAG00000029855	lncRNA	3695	1054	13	2628	0.28	1067	28.88	71.12	GL343409.1	Unassembled scaffold
	ENSACAG00000038632	lncRNA	2139	430	8	1701	0.22	438	20.48	79.52	GL343409.1	Unassembled scaffold
	ENSACAG00000043891	lncRNA	369	78	0	291	0.35	78	21.14	78.86	GL343409.1	Unassembled scaffold
	ENSACAG00000043487	lncRNA	233	86	3	144	0.25	89	38.2	61.8	GL343409.1	Unassembled scaffold
	ENSACAG00000041118	lncRNA	865	422	12	431	0.26	434	50.17	49.83	GL343410.1	Unassembled scaffold
	ENSACAG00000037918	lncRNA	118	8	0	110	0.26	8	6.78	93.22	GL343410.1	Unassembled scaffold
	ENSACAG00000040351	lncRNA	308	136	13	159	0.24	149	48.38	51.62	GL343412.1	Unassembled scaffold
	ENSACAG00000044806	lncRNA	281	39	5	237	0.33	44	15.66	84.34	GL343413.1	Unassembled scaffold
	ENSACAG00000034015	lncRNA	774	223	16	535	0.3	239	30.88	69.12	GL343414.1	Unassembled scaffold
	ENSACAG00000041608	lncRNA	723	250	1	472	0.27	251	34.72	65.28	GL343414.1	Unassembled scaffold
	ENSACAG00000040435	lncRNA	381	44	0	337	0.26	44	11.55	88.45	GL343414.1	Unassembled scaffold
	ENSACAG00000038157	lncRNA	1207	381	6	820	0.32	387	32.06	67.94	GL343415.1	Unassembled scaffold
	ENSACAG00000040248	lncRNA	609	42	3	564	0.33	45	7.39	92.61	GL343415.1	Unassembled scaffold
	ENSACAG00000036283	lncRNA	408	92	11	305	0.34	103	25.25	74.75	GL343415.1	Unassembled scaffold
	ENSACAG00000040378	lncRNA	246	62	6	178	0.28	68	27.64	72.36	GL343417.1	Unassembled scaffold
	ENSACAG00000035212	lncRNA	238	65	2	171	0.26	67	28.15	71.85	GL343418.1	Unassembled scaffold
	ENSACAG00000040995	lncRNA	130	45	0	85	0.4	45	34.62	65.38	GL343418.1	Unassembled scaffold
	ENSACAG00000040063	lncRNA	160	57	7	96	0.42	64	40	60	GL343419.1	Unassembled scaffold
	ENSACAG00000039668	lncRNA	91	9	0	82	0.26	9	9.89	90.11	GL343421.1	Unassembled scaffold
	ENSACAG00000034131	lncRNA	627	127	1	499	0.32	128	20.41	79.59	GL343426.1	Unassembled scaffold
	ENSACAG00000041201	lncRNA	243	50	2	191	0.22	52	21.4	78.6	GL343426.1	Unassembled scaffold
	ENSACAG00000028895	lncRNA	200	74	1	125	0.39	75	37.5	62.5	GL343426.1	Unassembled scaffold
	ENSACAG00000043355	lncRNA	120	34	0	86	0.33	34	28.33	71.67	GL343426.1	Unassembled scaffold
	ENSACAG00000042693	lncRNA	116	17	0	99	0.33	17	14.66	85.34	GL343426.1	Unassembled scaffold
	ENSACAG00000033423	lncRNA	1015	224	6	785	0.29	230	22.66	77.34	GL343427.1	Unassembled scaffold
	ENSACAG00000042344	lncRNA	137	36	2	99	0.26	38	27.74	72.26	GL343427.1	Unassembled scaffold
	ENSACAG00000042464	lncRNA	2405	776	14	1615	0.29	790	32.85	67.15	GL343429.1	Unassembled scaffold
	ENSACAG00000040851	lncRNA	124	2	5	117	0.35	7	5.65	94.35	GL343429.1	Unassembled scaffold
	ENSACAG00000038374	lncRNA	53	2	0	51	0.37	2	3.77	96.23	GL343432.1	Unassembled scaffold
	ENSACAG00000036128	lncRNA	279	43	4	232	0.26	47	16.85	83.15	GL343433.1	Unassembled scaffold
	ENSACAG00000034167	lncRNA	250	98	8	144	0.31	106	42.4	57.6	GL343435.1	Unassembled scaffold
	ENSACAG00000041997	lncRNA	581	145	7	429	0.32	152	26.16	73.84	GL343437.1	Unassembled scaffold
	ENSACAG00000034952	lncRNA	165	56	5	104	0.41	61	36.97	63.03	GL343437.1	Unassembled scaffold
	ENSACAG00000045008	lncRNA	869	269	15	585	0.33	284	32.68	67.32	GL343438.1	Unassembled scaffold
	ENSACAG00000036946	lncRNA	844	121	1	722	0.32	122	14.45	85.55	GL343438.1	Unassembled scaffold
	ENSACAG00000030502	lncRNA	168	71	3	94	0.31	74	44.05	55.95	GL343438.1	Unassembled scaffold
	ENSACAG00000042328	lncRNA	157	62	2	93	0.27	64	40.76	59.24	GL343438.1	Unassembled scaffold
	ENSACAG00000039745	lncRNA	92	30	3	59	0.38	33	35.87	64.13	GL343438.1	Unassembled scaffold
	ENSACAG00000041983	lncRNA	3596	1317	30	2249	0.26	1347	37.46	62.54	GL343440.1	Unassembled scaffold
	ENSACAG00000041055	lncRNA	270	128	3	139	0.34	131	48.52	51.48	GL343440.1	Unassembled scaffold
	ENSACAG00000042299	lncRNA	104	49	3	52	0.46	52	50	50	GL343442.1	Unassembled scaffold
	ENSACAG00000037274	lncRNA	56	27	2	27	0.5	29	51.79	48.21	GL343442.1	Unassembled scaffold
	ENSACAG00000043041	lncRNA	1137	161	4	972	0.26	165	14.51	85.49	GL343443.1	Unassembled scaffold
	ENSACAG00000042760	lncRNA	569	69	4	496	0.24	73	12.83	87.17	GL343444.1	Unassembled scaffold
	ENSACAG00000040985	lncRNA	190	57	0	133	0.31	57	30	70	GL343444.1	Unassembled scaffold
	ENSACAG00000036750	lncRNA	156	21	0	135	0.24	21	13.46	86.54	GL343444.1	Unassembled scaffold
	ENSACAG00000045435	lncRNA	692	192	6	494	0.29	198	28.61	71.39	GL343445.1	Unassembled scaffold
	ENSACAG00000035346	lncRNA	110	18	7	85	0.33	25	22.73	77.27	GL343445.1	Unassembled scaffold
	ENSACAG00000035266	lncRNA	92	36	4	52	0.39	40	43.48	56.52	GL343445.1	Unassembled scaffold
	ENSACAG00000035096	lncRNA	60	0	0	60	0.29	0	0	100	GL343446.1	Unassembled scaffold
	ENSACAG00000039626	lncRNA	52	5	0	47	0.29	5	9.62	90.38	GL343446.1	Unassembled scaffold
	ENSACAG00000034949	lncRNA	1348	376	6	966	0.28	382	28.34	71.66	GL343447.1	Unassembled scaffold
	ENSACAG00000042514	lncRNA	1034	286	5	743	0.26	291	28.14	71.86	GL343447.1	Unassembled scaffold
	ENSACAG00000043066	lncRNA	515	128	0	387	0.31	128	24.85	75.15	GL343447.1	Unassembled scaffold
	ENSACAG00000045004	lncRNA	2246	563	25	1658	0.31	588	26.18	73.82	GL343448.1	Unassembled scaffold
	ENSACAG00000037974	lncRNA	714	330	19	365	0.26	349	48.88	51.12	GL343448.1	Unassembled scaffold
	ENSACAG00000035095	lncRNA	370	67	1	302	0.29	68	18.38	81.62	GL343449.1	Unassembled scaffold
	ENSACAG00000039273	lncRNA	95	36	0	59	0.27	36	37.89	62.11	GL343449.1	Unassembled scaffold
	ENSACAG00000039902	lncRNA	486	56	0	430	0.24	56	11.52	88.48	GL343450.1	Unassembled scaffold
	ENSACAG00000035431	lncRNA	103	16	1	86	0.27	17	16.5	83.5	GL343450.1	Unassembled scaffold
	ENSACAG00000035934	lncRNA	4949	801	1	4147	0.25	802	16.21	83.79	GL343452.1	Unassembled scaffold
	ENSACAG00000036210	lncRNA	597	167	0	430	0.22	167	27.97	72.03	GL343452.1	Unassembled scaffold
	ENSACAG00000041282	lncRNA	560	167	1	392	0.28	168	30	70	GL343452.1	Unassembled scaffold
	ENSACAG00000036491	lncRNA	481	138	4	339	0.27	142	29.52	70.48	GL343452.1	Unassembled scaffold
	ENSACAG00000035079	lncRNA	450	156	4	290	0.26	160	35.56	64.44	GL343452.1	Unassembled scaffold
	ENSACAG00000042697	lncRNA	258	41	4	213	0.28	45	17.44	82.56	GL343452.1	Unassembled scaffold
	ENSACAG00000039376	lncRNA	240	22	2	216	0.27	24	10	90	GL343452.1	Unassembled scaffold
	ENSACAG00000038289	lncRNA	142	11	0	131	0.24	11	7.75	92.25	GL343452.1	Unassembled scaffold
	ENSACAG00000042980	lncRNA	121	33	6	82	0.37	39	32.23	67.77	GL343452.1	Unassembled scaffold
	ENSACAG00000043388	lncRNA	103	33	0	70	0.31	33	32.04	67.96	GL343452.1	Unassembled scaffold
	ENSACAG00000005941	lncRNA	399	68	5	326	0.26	73	18.3	81.7	GL343453.1	Unassembled scaffold
	ENSACAG00000038772	lncRNA	359	121	2	236	0.3	123	34.26	65.74	GL343453.1	Unassembled scaffold
	ENSACAG00000042186	lncRNA	320	51	10	259	0.23	61	19.06	80.94	GL343453.1	Unassembled scaffold
	ENSACAG00000039083	lncRNA	472	113	3	356	0.33	116	24.58	75.42	GL343458.1	Unassembled scaffold
	ENSACAG00000038236	lncRNA	956	205	2	749	0.28	207	21.65	78.35	GL343459.1	Unassembled scaffold
	ENSACAG00000041422	lncRNA	297	80	22	195	0.31	102	34.34	65.66	GL343460.1	Unassembled scaffold
	ENSACAG00000036144	lncRNA	78	2	0	76	0.28	2	2.56	97.44	GL343461.1	Unassembled scaffold
	ENSACAG00000044443	lncRNA	18681	60	21	18600	0.24	81	0.43	99.57	GL343462.1	Unassembled scaffold
	ENSACAG00000021982	lncRNA	138	14	5	119	0.47	19	13.77	86.23	GL343462.1	Unassembled scaffold
	ENSACAG00000042994	lncRNA	3158	442	10	2706	0.29	452	14.31	85.69	GL343464.1	Unassembled scaffold
	ENSACAG00000039109	lncRNA	141	39	1	101	0.33	40	28.37	71.63	GL343464.1	Unassembled scaffold
	ENSACAG00000041667	lncRNA	139	31	0	108	0.3	31	22.3	77.7	GL343464.1	Unassembled scaffold
	ENSACAG00000035055	lncRNA	100	7	6	87	0.22	13	13	87	GL343464.1	Unassembled scaffold
	ENSACAG00000041089	lncRNA	97	25	2	70	0.24	27	27.84	72.16	GL343464.1	Unassembled scaffold
	ENSACAG00000039653	lncRNA	75	15	0	60	0.29	15	20	80	GL343464.1	Unassembled scaffold
	ENSACAG00000039805	lncRNA	66	11	0	55	0.44	11	16.67	83.33	GL343464.1	Unassembled scaffold
	ENSACAG00000031849	lncRNA	358	10	0	348	0.22	10	2.79	97.21	GL343465.1	Unassembled scaffold
	ENSACAG00000038626	lncRNA	121	60	7	54	0.27	67	55.37	44.63	GL343465.1	Unassembled scaffold
	ENSACAG00000032880	lncRNA	187	56	1	130	0.26	57	30.48	69.52	GL343466.1	Unassembled scaffold
	ENSACAG00000039253	lncRNA	55	22	2	31	0.33	24	43.64	56.36	GL343466.1	Unassembled scaffold
	ENSACAG00000035061	lncRNA	898	280	42	576	0.25	322	35.86	64.14	GL343468.1	Unassembled scaffold
	ENSACAG00000040833	lncRNA	2517	636	18	1863	0.28	654	25.98	74.02	GL343469.1	Unassembled scaffold
	ENSACAG00000042790	lncRNA	345	63	0	282	0.34	63	18.26	81.74	GL343469.1	Unassembled scaffold
	ENSACAG00000044255	lncRNA	246	19	2	225	0.26	21	8.54	91.46	GL343469.1	Unassembled scaffold
	ENSACAG00000034682	lncRNA	239	69	0	170	0.31	69	28.87	71.13	GL343469.1	Unassembled scaffold
	ENSACAG00000044905	lncRNA	151	14	0	137	0.3	14	9.27	90.73	GL343469.1	Unassembled scaffold
	ENSACAG00000029177	lncRNA	83	34	0	49	0.41	34	40.96	59.04	GL343470.1	Unassembled scaffold
	ENSACAG00000038493	lncRNA	628	167	2	459	0.27	169	26.91	73.09	GL343471.1	Unassembled scaffold
	ENSACAG00000039533	lncRNA	324	79	4	241	0.29	83	25.62	74.38	GL343471.1	Unassembled scaffold
	ENSACAG00000045358	lncRNA	285	59	3	223	0.23	62	21.75	78.25	GL343472.1	Unassembled scaffold
	ENSACAG00000039362	lncRNA	74	17	8	49	0.56	25	33.78	66.22	GL343473.1	Unassembled scaffold
	ENSACAG00000042805	lncRNA	50	26	0	24	0.65	26	52	48	GL343473.1	Unassembled scaffold
	ENSACAG00000038866	lncRNA	168	70	1	97	0.27	71	42.26	57.74	GL343475.1	Unassembled scaffold
	ENSACAG00000036641	lncRNA	93	28	7	58	0.31	35	37.63	62.37	GL343475.1	Unassembled scaffold
	ENSACAG00000043667	lncRNA	64	35	3	26	0.33	38	59.38	40.63	GL343475.1	Unassembled scaffold
	ENSACAG00000044358	lncRNA	302	129	7	166	0.38	136	45.03	54.97	GL343476.1	Unassembled scaffold
	ENSACAG00000044184	lncRNA	219	99	4	116	0.27	103	47.03	52.97	GL343476.1	Unassembled scaffold
	ENSACAG00000037779	lncRNA	613	189	11	413	0.27	200	32.63	67.37	GL343477.1	Unassembled scaffold
	ENSACAG00000041670	lncRNA	580	198	21	361	0.33	219	37.76	62.24	GL343478.1	Unassembled scaffold
	ENSACAG00000043257	lncRNA	343	93	2	248	0.27	95	27.7	72.3	GL343480.1	Unassembled scaffold
	ENSACAG00000039949	lncRNA	181	27	2	152	0.29	29	16.02	83.98	GL343481.1	Unassembled scaffold
	ENSACAG00000039488	lncRNA	83	23	0	60	0.29	23	27.71	72.29	GL343481.1	Unassembled scaffold
	ENSACAG00000036388	lncRNA	715	80	1	634	0.29	81	11.33	88.67	GL343482.1	Unassembled scaffold
	ENSACAG00000039819	lncRNA	397	78	3	316	0.26	81	20.4	79.6	GL343482.1	Unassembled scaffold
	ENSACAG00000044131	lncRNA	377	102	4	271	0.29	106	28.12	71.88	GL343482.1	Unassembled scaffold
	ENSACAG00000043676	lncRNA	119	16	0	103	0.29	16	13.45	86.55	GL343482.1	Unassembled scaffold
	ENSACAG00000033472	lncRNA	113	23	3	87	0.24	26	23.01	76.99	GL343483.1	Unassembled scaffold
	ENSACAG00000033366	lncRNA	84	23	4	57	0.42	27	32.14	67.86	GL343483.1	Unassembled scaffold
	ENSACAG00000041418	lncRNA	95	29	6	60	0.24	35	36.84	63.16	GL343484.1	Unassembled scaffold
	ENSACAG00000040964	lncRNA	177	30	1	146	0.3	31	17.51	82.49	GL343486.1	Unassembled scaffold
	ENSACAG00000039311	lncRNA	100	21	1	78	0.24	22	22	78	GL343486.1	Unassembled scaffold
	ENSACAG00000037221	lncRNA	74	50	2	22	0.39	52	70.27	29.73	GL343486.1	Unassembled scaffold
	ENSACAG00000040376	lncRNA	84	20	9	55	0.35	29	34.52	65.48	GL343487.1	Unassembled scaffold
	ENSACAG00000035674	lncRNA	59	16	2	41	0.31	18	30.51	69.49	GL343487.1	Unassembled scaffold
	ENSACAG00000044854	lncRNA	71	21	3	47	0.43	24	33.8	66.2	GL343488.1	Unassembled scaffold
	ENSACAG00000038464	lncRNA	60	6	0	54	0.3	6	10	90	GL343488.1	Unassembled scaffold
	ENSACAG00000034912	lncRNA	227	30	5	192	0.27	35	15.42	84.58	GL343489.1	Unassembled scaffold
	ENSACAG00000039318	lncRNA	68	23	3	42	0.31	26	38.24	61.76	GL343491.1	Unassembled scaffold
	ENSACAG00000036091	lncRNA	1998	380	3	1615	0.26	383	19.17	80.83	GL343492.1	Unassembled scaffold
	ENSACAG00000035584	lncRNA	974	380	9	585	0.27	389	39.94	60.06	GL343492.1	Unassembled scaffold
	ENSACAG00000034921	lncRNA	659	201	2	456	0.26	203	30.8	69.2	GL343492.1	Unassembled scaffold
	ENSACAG00000045419	lncRNA	497	153	8	336	0.21	161	32.39	67.61	GL343492.1	Unassembled scaffold
	ENSACAG00000038562	lncRNA	391	115	4	272	0.29	119	30.43	69.57	GL343492.1	Unassembled scaffold
	ENSACAG00000036637	lncRNA	159	43	1	115	0.23	44	27.67	72.33	GL343492.1	Unassembled scaffold
	ENSACAG00000041141	lncRNA	130	23	0	107	0.26	23	17.69	82.31	GL343492.1	Unassembled scaffold
	ENSACAG00000044997	lncRNA	58	10	0	48	0.38	10	17.24	82.76	GL343492.1	Unassembled scaffold
	ENSACAG00000044747	lncRNA	2154	102	2	2050	0.25	104	4.83	95.17	GL343493.1	Unassembled scaffold
	ENSACAG00000039391	lncRNA	412	87	2	323	0.29	89	21.6	78.4	GL343493.1	Unassembled scaffold
	ENSACAG00000045407	lncRNA	1288	402	27	859	0.25	429	33.31	66.69	GL343494.1	Unassembled scaffold
	ENSACAG00000035708	lncRNA	60	14	1	45	0.46	15	25	75	GL343494.1	Unassembled scaffold
	ENSACAG00000038586	lncRNA	123	5	0	118	0.26	5	4.07	95.93	GL343496.1	Unassembled scaffold
	ENSACAG00000045154	lncRNA	296	78	0	218	0.28	78	26.35	73.65	GL343498.1	Unassembled scaffold
	ENSACAG00000035236	lncRNA	104	19	9	76	0.34	28	26.92	73.08	GL343498.1	Unassembled scaffold
	ENSACAG00000037989	lncRNA	76	18	7	51	0.35	25	32.89	67.11	GL343498.1	Unassembled scaffold
	ENSACAG00000045480	lncRNA	961	171	1	789	0.27	172	17.9	82.1	GL343502.1	Unassembled scaffold
	ENSACAG00000037185	lncRNA	719	179	2	538	0.26	181	25.17	74.83	GL343502.1	Unassembled scaffold
	ENSACAG00000037109	lncRNA	457	126	9	322	0.33	135	29.54	70.46	GL343502.1	Unassembled scaffold
	ENSACAG00000043160	lncRNA	314	47	0	267	0.2	47	14.97	85.03	GL343502.1	Unassembled scaffold
	ENSACAG00000043037	lncRNA	113	11	1	101	0.46	12	10.62	89.38	GL343502.1	Unassembled scaffold
	ENSACAG00000028276	lncRNA	718	0	1	717	0.29	1	0.14	99.86	GL343503.1	Unassembled scaffold
	ENSACAG00000037123	lncRNA	319	17	0	302	0.22	17	5.33	94.67	GL343504.1	Unassembled scaffold
	ENSACAG00000034737	lncRNA	1805	109	0	1696	0.27	109	6.04	93.96	GL343505.1	Unassembled scaffold
	ENSACAG00000036850	lncRNA	233	60	0	173	0.31	60	25.75	74.25	GL343505.1	Unassembled scaffold
	ENSACAG00000043341	lncRNA	110	5	0	105	0.39	5	4.55	95.45	GL343505.1	Unassembled scaffold
	ENSACAG00000042975	lncRNA	73	22	0	51	0.34	22	30.14	69.86	GL343505.1	Unassembled scaffold
	ENSACAG00000044138	lncRNA	143	30	0	113	0.51	30	20.98	79.02	GL343507.1	Unassembled scaffold
	ENSACAG00000037896	lncRNA	99	36	3	60	0.27	39	39.39	60.61	GL343512.1	Unassembled scaffold
	ENSACAG00000036265	lncRNA	1811	504	12	1295	0.31	516	28.49	71.51	GL343513.1	Unassembled scaffold
	ENSACAG00000038032	lncRNA	1349	128	6	1215	0.25	134	9.93	90.07	GL343514.1	Unassembled scaffold
	ENSACAG00000038639	lncRNA	116	37	4	75	0.24	41	35.34	64.66	GL343516.1	Unassembled scaffold
	ENSACAG00000028325	lncRNA	81	32	1	48	0.44	33	40.74	59.26	GL343516.1	Unassembled scaffold
	ENSACAG00000038867	lncRNA	70	46	0	24	0.4	46	65.71	34.29	GL343516.1	Unassembled scaffold
	ENSACAG00000043824	lncRNA	70	30	3	37	0.31	33	47.14	52.86	GL343518.1	Unassembled scaffold
	ENSACAG00000028989	lncRNA	101	18	0	83	0.38	18	17.82	82.18	GL343521.1	Unassembled scaffold
	ENSACAG00000041804	lncRNA	255	53	9	193	0.35	62	24.31	75.69	GL343523.1	Unassembled scaffold
	ENSACAG00000043020	lncRNA	619	86	0	533	0.39	86	13.89	86.11	GL343525.1	Unassembled scaffold
	ENSACAG00000032799	lncRNA	158	44	0	114	0.51	44	27.85	72.15	GL343525.1	Unassembled scaffold
	ENSACAG00000038931	lncRNA	612	221	18	373	0.41	239	39.05	60.95	GL343534.1	Unassembled scaffold
	ENSACAG00000039968	lncRNA	1250	172	9	1069	0.24	181	14.48	85.52	GL343537.1	Unassembled scaffold
	ENSACAG00000036948	lncRNA	853	375	12	466	0.31	387	45.37	54.63	GL343537.1	Unassembled scaffold
	ENSACAG00000040956	lncRNA	255	125	7	123	0.33	132	51.76	48.24	GL343537.1	Unassembled scaffold
	ENSACAG00000036608	lncRNA	249	100	5	144	0.29	105	42.17	57.83	GL343537.1	Unassembled scaffold
	ENSACAG00000041529	lncRNA	403	4	0	399	0.27	4	0.99	99.01	GL343541.1	Unassembled scaffold
	ENSACAG00000036185	lncRNA	272	99	7	166	0.3	106	38.97	61.03	GL343543.1	Unassembled scaffold
	ENSACAG00000043776	lncRNA	233	57	2	174	0.22	59	25.32	74.68	GL343543.1	Unassembled scaffold
	ENSACAG00000037384	lncRNA	144	39	2	103	0.33	41	28.47	71.53	GL343543.1	Unassembled scaffold
	ENSACAG00000043963	lncRNA	84	11	3	70	0.31	14	16.67	83.33	GL343543.1	Unassembled scaffold
	ENSACAG00000041786	lncRNA	67	15	8	44	0.4	23	34.33	65.67	GL343543.1	Unassembled scaffold
	ENSACAG00000032123	lncRNA	519	97	8	414	0.25	105	20.23	79.77	GL343544.1	Unassembled scaffold
	ENSACAG00000038720	lncRNA	345	124	5	216	0.25	129	37.39	62.61	GL343544.1	Unassembled scaffold
	ENSACAG00000034593	lncRNA	99	6	0	93	0.33	6	6.06	93.94	GL343544.1	Unassembled scaffold
	ENSACAG00000044344	lncRNA	96	14	3	79	0.46	17	17.71	82.29	GL343544.1	Unassembled scaffold
	ENSACAG00000036943	lncRNA	536	157	2	377	0.35	159	29.66	70.34	GL343549.1	Unassembled scaffold
	ENSACAG00000044245	lncRNA	441	79	3	359	0.27	82	18.59	81.41	GL343549.1	Unassembled scaffold
	ENSACAG00000039858	lncRNA	339	135	6	198	0.31	141	41.59	58.41	GL343549.1	Unassembled scaffold
	ENSACAG00000042858	lncRNA	79	57	0	22	0.33	57	72.15	27.85	GL343549.1	Unassembled scaffold
	ENSACAG00000030816	lncRNA	471	114	1	356	0.24	115	24.42	75.58	GL343552.1	Unassembled scaffold
	ENSACAG00000041328	lncRNA	136	27	0	109	0.26	27	19.85	80.15	GL343552.1	Unassembled scaffold
[truncated: 12,700 more rows]
